# Supplementary material for: An open-access dashboard to interrogate the genetic diversity of Mycobacterium tuberculosis clinical isolates
Source: Sci Rep. 2024 Oct 21;14:24792. doi: 10.1038/s41598-024-75818-y (PMC11494124; doi:10.1038/s41598-024-75818-y)
Supplement: Supplementary file 1 — Supplementary Information 1. [file 41598_2024_75818_MOESM1_ESM.xlsx]

## Sheet: S1
Supplemental Table S1: Comparison of genetic variance, species conservation and gene vulnerability scores for M. tuberculosis genes
Total ranking	Gene ID	Gene name	Protein length	Essentiality	Vulnerability score	Vulnerability ranking	Species conservation	Species conservation ranking	Genetic variance (conservation)	Genetic variance ranking
1	Rv3418c	groES	100	Essential	-13.681	25	99	7	81	32
2	Rv2150c	ftsZ	379	Essential	-13.215	35	97.0449	33	82.8496	19
3	Rv0704	rplB	280	Essential	-14.844	17	97.0536	32	79.6429	48
4	Rv2244	acpM	115	Essential	-13.924	22	96	70	85.2174	9
5	Rv0685	tuf	396	Essential	-11.721	76	97.6768	20	87.1212	7
6	Rv0700	rpsJ	101	Essential	-12.87	40	99.4059	3	77.2277	86
7	Rv0701	rplC	217	Essential	-15.711	9	95.7604	81	78.8018	60
8	Rv0714	rplN	122	Essential	-15.161	14	99.0164	6	73.7705	168
9	Rv2460c	clpP2	214	Essential	-10.58	124	97.3364	23	78.5047	65
10	Rv0682	rpsL	124	Essential	-15.356	12	99.1935	4	72.5806	211
11	Rv2247	accD6	473	Essential	-11.453	90	96.2791	54	77.167	87
12	Rv0703	rplW	100	Essential	-16.063	8	95.4	97	75	127
13	Rv0430	Rv0430	102	Essential	-11.054	102	95.2941	106	82.3529	23
14	Rv2166c	Rv2166c	143	Essential	-10.86	118	95.3846	99	80.4196	39
15	Rv3285	accA3	600	Essential	-13.378	31	94.3917	159	77.3333	84
16	Rv0705	rpsS	93	Essential	-17.252	4	98.7097	11	70.9677	273
17	Rv3596c	clpC1	848	Essential	-10.569	125	98.0307	16	74.0566	155
18	Rv3583c	Rv3583c	162	Essential	-9.946	145	99.5062	2	74.0741	154
19	Rv2785c	rpsO	89	Essential	-13.111	38	95.0562	121	74.1573	150
20	Rv1310	atpD	486	Essential	-8.575	232	96.4198	50	79.2181	52
21	Rv1305	atpE	81	NonEssential	-8.676	224	95.8025	77	79.0123	56
22	Rv2461c	clpP1	200	Essential	-9.971	144	95.9	74	74.5	145
23	Rv2357c	glyS	463	Essential	-13.235	34	93.2613	274	78.6177	64
24	Rv1547	dnaE1	1184	Essential	-11.916	67	94.4032	157	73.3953	174
25	Rv2965c	kdtB	161	Essential	-9.367	171	93.6335	228	88.8199	6
26	Rv3411c	guaB2	529	Essential	-10.118	141	95.4915	94	73.3459	177
27	Rv3051c	nrdE	693	Essential	-7.523	314	96.7532	42	78.9322	57
28	Rv0777	purB	472	Essential	-11.973	65	92.9131	316	79.661	47
29	Rv3709c	ask	421	Essential	-9.551	164	94.6793	141	74.5843	141
30	Rv0350	dnaK	625	Essential	-7.119	342	96.16	61	79.04	55
31	Rv3809c	glf	399	Essential	-13.407	29	93.9307	204	72.1805	225
32	Rv0684	fusA1	701	Essential	-12.492	51	94.5934	147	71.184	266
33	Rv2457c	clpX	426	Essential	-6.615	375	98.9671	9	77.4648	83
34	Rv0707	rpsC	274	Essential	-14.65	19	95.9976	71	68.9781	378
35	Rv1017c	prsA	326	Essential	-8.269	252	95.8282	76	74.5399	142
36	Rv0709	rpmC	77	Essential	-12.626	46	94.2857	171	71.4286	259
37	Rv3458c	rpsD	201	Essential	-11.924	66	95.3234	103	70.1493	313
38	Rv3246c	mtrA	228	Essential	-5.325	466	98.9912	8	84.6491	11
39	Rv0809	purM	364	Essential	-8.34	249	94.0522	192	79.6703	46
40	Rv0702	rplD	223	Essential	-11.699	77	93.012	305	75.7848	109
41	Rv2534c	efp	187	Essential	-7.492	319	95.508	93	77.5401	80
42	Rv1211	Rv1211	75	Essential	-8.497	236	93.4667	249	84	13
43	Rv1484	inhA	269	Essential	-9.913	146	93.9033	205	73.9777	159
44	Rv0718	rpsH	132	Essential	-13.276	33	98.1818	15	67.4242	469
45	Rv0640	rplK	142	Essential	-17.953	1	97.1831	27	66.9014	507
46	Rv3280	accD5	548	Essential	-11.013	107	95.1734	115	70.073	318
47	Rv0357c	purA	432	Essential	-8.885	209	94.3403	166	73.3796	175
48	Rv1643	rplT	129	Essential	-11.022	105	97.3643	22	68.2171	425
49	Rv3102c	ftsE	229	Essential	-7.524	313	96.3319	53	72.9258	193
50	Rv1388	mihF	190	Essential	-10.645	123	99.1316	5	67.8947	440
51	Rv2193	ctaE	203	Essential	-8.948	206	96.1576	62	70.4433	301
52	Rv3053c	nrdH	79	Essential	-13.749	23	91.5612	523	82.2785	24
53	Rv2156c	murX	359	Essential	-8.526	235	93.5376	242	76.6017	94
54	Rv1611	trpC	272	Essential	-6.056	412	94.8529	132	80.8824	33
55	Rv1827	garA	162	Essential	-10.949	112	93.1481	293	73.4568	173
56	Rv1110	lytB2	335	Essential	-9.422	168	93.1045	295	75.5224	116
57	Rv2145c	wag31	260	Essential	-11.489	88	92.9103	317	73.0769	187
58	Rv1463	Rv1463	266	Essential	-9.298	176	94.3609	164	71.4286	260
59	Rv2580c	hisS	423	Essential	-11.98	63	92.766	334	72.5768	212
60	Rv2783c	gpsI	752	Essential	-9.466	167	93.9716	200	71.8085	244
61	Rv3396c	guaA	525	Essential	-9.178	188	93.4857	247	73.3333	179
62	Rv2442c	rplU	104	Essential	-11.179	99	95.3846	98	68.2692	420
63	Rv1315	murA	418	Essential	-4.654	516	96.6667	44	77.9904	72
64	Rv1440	secG	77	Essential	-8.954	204	95.0649	120	70.1299	315
65	Rv0715	rplX	105	NonEssential	-11.985	61	94.6667	142	67.619	459
66	Rv2904c	rplS	113	Essential	-11.451	91	96.9912	35	66.3717	539
67	Rv3459c	rpsK	139	Essential	-11.728	75	96.8345	37	66.1871	552
68	Rv0993	galU	306	Essential	-8.601	230	92.2277	424	84.3137	12
69	Rv3457c	rpoA	347	Essential	-11.266	97	97.0605	31	66.2824	544
70	Rv2367c	Rv2367c	182	Essential	-7.824	286	95.2747	108	70.8791	278
71	Rv2555c	alaS	904	Essential	-10.958	111	92.4023	393	73.3407	178
72	Rv1436	gap	339	Essential	-8.621	229	94.8673	131	69.9115	325
73	Rv3834c	serS	419	Essential	-11.305	95	92.2196	426	73.5084	170
74	Rv2614c	thrS	692	Essential	-9.772	155	92.4326	385	73.9884	158
75	Rv1299	prfA	357	Essential	-8.59	231	92.8852	321	74.2297	148
76	Rv2220	glnA1	478	Essential	-7.393	325	93.8494	211	73.8494	165
77	Rv2927c	Rv2927c	245	Essential	-9.681	160	92.7347	337	72.6531	209
78	Rv0683	rpsG	156	Essential	-11.687	78	98.3333	14	65.3846	615
79	Rv0720	rplR	122	Essential	-15.27	13	92.9508	311	68.8525	390
80	Rv3462c	infA	73	Essential	-13.39	30	99.726	1	64.3836	691
81	Rv0732	secY	441	Essential	-13.654	26	94.6032	146	66.2132	550
82	Rv3105c	prfB	378	Essential	-8.413	243	95.6349	87	68.7831	394
83	Rv3598c	lysS	505	Essential	-10.743	121	91.1881	577	80.7921	34
84	Rv3221c	TB7.3	71	Essential	-8.243	255	92.6761	349	74.6479	135
85	Rv0721	rpsE	220	Essential	-16.534	5	94.0152	197	66.3636	540
86	Rv1302	rfe	404	Essential	-5.018	492	94.1873	182	78.2178	69
87	Rv1023	eno	429	Essential	-10.902	115	92.8127	329	70.3963	302
88	Rv0708	rplP	138	Essential	-12.816	42	97.2464	26	64.4928	681
89	Rv2697c	dut	154	Essential	-4.284	546	94.2857	170	80.5195	38
90	Rv2890c	rpsB	287	Essential	-11.477	89	95.5981	89	65.8537	577
91	Rv0808	purF	527	Essential	-7.635	302	93.2669	273	73.2448	182
92	Rv0652	rplL	130	Essential	-11.775	74	94.9231	128	66.1538	556
93	Rv0651	rplJ	178	Essential	-14.022	21	93.5768	235	66.8539	512
94	Rv2572c	aspS	596	Essential	-13.212	36	92.0134	453	70.8054	281
95	Rv3597c	lsr2	112	NonEssential	-4.023	573	96.6071	46	74.1071	152
96	Rv2540c	aroF	401	Essential	-11.388	93	92.98	307	69.0773	371
97	Rv0668	rpoC	1316	Essential	-9.785	153	97.1429	29	65.6535	594
98	Rv0719	rplF	179	Essential	-17.254	3	94.4134	156	65.3631	617
99	Rv0716	rplE	187	Essential	-16.489	6	93.369	259	66.8449	513
100	Rv1240	mdh	329	Essential	-6.304	395	95.846	75	70.2128	309
101	Rv2839c	infB	900	Essential	-10.453	131	93.0333	301	69.3333	357
102	Rv3356c	folD	281	Essential	-10.336	133	94.5018	152	66.9039	506
103	Rv3609c	folE	202	Essential	-12.079	58	90.8911	623	75.7426	111
104	Rv1658	argG	398	Essential	-7.437	321	96.1307	63	68.3417	415
105	Rv3801c	fadD32	637	Essential	-12.037	59	90.3297	707	79.7488	44
106	Rv2996c	serA1	528	Essential	-10.82	119	92.5758	367	69.8864	326
107	Rv0639	nusG	238	Essential	-14.734	18	92.9202	313	66.8067	514
108	Rv0555	menD	554	Essential	-7.066	347	92.4789	380	74.9097	129
109	Rv3277	Rv3277	272	Essential	-5.892	431	93.6275	231	72.7941	198
110	Rv2147c	Rv2147c	241	Essential	-9.198	186	93.1604	289	68.8797	386
111	Rv0337c	aspC	429	Essential	-8.392	246	95.2564	109	66.8998	509
112	Rv1092c	coaA	312	Essential	-2.786	659	95.3205	104	75.9615	105
113	Rv1649	pheS	341	Essential	-9.865	151	92.1408	436	70.6745	287
114	Rv3580c	cysS1	469	Essential	-10.964	109	92.4414	382	68.8699	387
115	Rv0440	groEL2	540	Essential	-11.617	85	90	764	81.2963	29
116	Rv1392	metK	403	Essential	-8.169	259	95.0744	119	66.7494	517
117	Rv3029c	fixA	266	Essential	-6.423	387	95.188	113	68.4211	410
118	Rv0384c	clpB	848	Essential	-3.553	603	95.7547	83	72.1698	226
119	Rv2916c	ffh	525	Essential	-10.202	137	94.1333	188	65.7143	589
120	Rv2711	ideR	230	Essential	-2.59	676	94.9565	127	75.6522	114
121	Rv3715c	recR	203	NonEssential	-1.196	826	95.5665	91	90.1478	4
122	Rv3610c	ftsH	760	Essential	-11.624	83	92.6908	346	66.9737	503
123	Rv3257c	pmmA	465	Essential	-12.288	55	89.4803	862	82.3656	22
124	Rv1099c	glpX	362	Essential	-8.934	207	93.4853	248	67.1271	491
125	Rv2439c	proB	376	Essential	-9.233	183	91.5957	519	71.8085	245
126	Rv0884c	serC	376	Essential	-11.131	100	91.4539	541	70.2128	310
127	Rv1697	Rv1697	393	Essential	-4.955	496	92.112	441	82.9517	17
128	Rv2239c	Rv2239c	158	NonEssential	-2.361	696	94.4304	155	75.9494	106
129	Rv1326c	glgB	731	Essential	-11.661	81	90.7456	650	72.093	227
130	Rv0489	gpm1	249	Essential	-5.695	446	91.9076	471	79.9197	42
131	Rv2121c	hisG	284	Essential	-9.384	170	93.2042	282	66.9014	508
132	Rv3264c	manB	359	Essential	-5.422	461	92.4002	394	75.766	110
133	Rv3410c	guaB3	375	Essential	-4.538	524	94.9867	123	69.8667	330
134	Rv0548c	menB	314	Essential	-3.806	586	94.6497	144	71.6561	248
135	Rv2710	sigB	323	NonEssential	-0.989	864	96.5635	47	78.0186	71
136	Rv2676c	Rv2676c	231	Essential	-8.96	203	93.1602	290	67.0996	494
137	Rv2178c	aroG	462	Essential	-13.367	32	89.028	937	82.9004	18
138	Rv1559	ilvA	429	Essential	-9.609	162	92.7273	339	67.1329	490
139	Rv1308	atpA	549	Essential	-9.273	181	94.1621	185	65.2095	626
140	Rv2592c	ruvB	344	Essential	-3.155	627	95.7994	78	70.6395	290
141	Rv3436c	glmS	624	Essential	-8.478	239	92.4145	389	68.9103	381
142	Rv0757	phoP	247	Essential	-2.817	654	96.0594	66	70.4453	299
143	Rv3043c	ctaD	573	Essential	-10.316	135	89.9151	784	76.0908	102
144	Rv2097c	pafA	452	NonEssential	-0.866	895	97.9204	17	75.6637	113
145	Rv2441c	rpmA	86	Essential	-9.866	150	92.3256	408	67.4419	466
146	Rv3240c	secA1	949	Essential	-10.803	120	93.0892	298	65.4373	611
147	Rv2845c	proS	582	Essential	-8.984	200	91.9244	467	69.244	364
148	Rv1461	Rv1461	846	Essential	-7.788	289	96.2707	55	64.1844	706
149	Rv0417	thiG	252	Essential	-4.287	544	94.2063	179	69.8413	333
150	Rv2256c	Rv2256c	177	NonEssential	-2.528	685	94.4633	154	72.3164	219
151	Rv2883c	pyrH	261	Essential	-4.077	569	93.8314	215	70.8812	277
152	Rv0896	gltA2	431	Essential	-2.763	661	93.1671	288	75.174	122
153	Rv0510	hemC	309	Essential	-7.912	280	92.945	312	67.3139	479
154	Rv2050	Rv2050	111	NonEssential	-2.007	734	96.7568	40	70.2703	306
155	Rv3336c	trpS	336	Essential	-10.174	139	91.4732	536	68.4524	408
156	Rv1294	thrA	441	Essential	-7.277	332	93.5034	243	66.8934	510
157	Rv1828	Rv1828	247	Essential	-8.023	271	91.0526	589	72.0648	229
158	Rv1295	thrC	360	Essential	-9.982	143	93.5556	239	64.1667	708
159	Rv0733	adk	181	Essential	-7.741	291	90.8287	634	73.4807	171
160	Rv2362c	recO	265	Essential	-5.533	456	92.3019	413	72.0755	228
161	Rv1630	rpsA	481	Essential	-9.356	172	97.1102	30	61.9543	896
162	Rv2201	asnB	652	Essential	-6.936	358	92.316	409	69.7853	336
163	Rv3248c	sahH	495	Essential	-6.669	370	93.6364	227	66.8687	511
164	Rv3001c	ilvC	333	Essential	-4.944	497	94.2943	169	67.8679	443
165	Rv2868c	gcpE	387	Essential	-7.22	334	93.7984	218	66.1499	557
166	Rv0467	icl1	428	NonEssential	-0.867	894	96.028	69	74.2991	147
167	Rv3646c	topA	934	Essential	-8.408	244	91.8862	475	68.6296	401
168	Rv3790	dprE1	461	Essential	-9.417	169	89.9783	772	73.3189	180
169	Rv3460c	rpsM	124	Essential	-10.33	134	96.9355	36	61.2903	954
170	Rv2703	sigA	528	Essential	-11.217	98	89.5896	837	72.9167	195
171	Rv0383c	Rv0383c	284	Essential	-11.912	69	90.1232	741	69.7183	340
172	Rv1007c	metS	519	Essential	-12.602	47	88.8086	977	74.9518	128
173	Rv2343c	dnaG	639	Essential	-6.397	388	91.518	527	71.831	243
174	Rv2111c	pup	64	Essential	-4.791	511	94.375	160	67.1875	488
175	Rv3791	dprE2	254	Essential	-7.197	336	93.3071	266	66.1417	558
176	Rv0803	purL	754	Essential	-7.208	335	93.8992	206	64.9867	642
177	Rv2115c	mpa	609	NonEssential	-0.784	915	95.9278	73	72.7422	202
178	Rv0984	moaB2	181	NonEssential	-0.446	1001	94.3646	162	81.2155	30
179	Rv0723	rplO	146	Essential	-15.142	15	93.4247	254	61.6438	925
180	Rv2110c	prcB	291	Essential	-5.981	421	91.0481	590	72.8522	197
181	Rv3275c	purE	174	Essential	-9.629	161	88.9655	948	75.8621	108
182	Rv3781	rfbE	273	Essential	-8.871	212	93.1319	294	64.1026	713
183	Rv0636	hadB	142	Essential	-11.976	64	94.507	151	60.5634	1006
184	Rv3783	rfbD	280	Essential	-6.062	411	92.4286	387	68.2143	427
185	Rv1479	moxR1	377	Essential	-6.27	396	93.1034	296	66.313	542
186	Rv2523c	acpS	130	Essential	-5.546	453	95.2308	110	64.6154	672
187	Rv2841c	nusA	347	Essential	-7.279	330	94.2219	177	63.9769	728
188	Rv3219	whiB1	84	Essential	-10.916	114	90.0397	757	69.0476	375
189	Rv2210c	ilvE	368	Essential	-8.438	241	92.0652	445	66.0326	566
190	Rv1659	argH	470	Essential	-6.471	382	91.5461	524	69.3617	354
191	Rv2199c	Rv2199c	139	Essential	-7.71	294	91.6547	511	67.6259	457
192	Rv3009c	gatB	509	Essential	-6.05	413	93.0845	299	66.2083	551
193	Rv1415	ribA2	425	Essential	-11.851	73	87.9608	1111	76.7059	91
194	Rv1603	hisA	245	Essential	-9.052	196	92.9592	309	63.2653	775
195	Rv3443c	rplM	147	Essential	-12.535	48	92.7891	333	61.9048	902
196	Rv3255c	manA	408	Essential	-6.478	381	89.6569	824	77.6961	78
197	Rv0511	hemD	565	Essential	-8.928	208	92.3687	402	64.6018	674
198	Rv1701	Rv1701	311	NonEssential	-0.503	985	93.6334	229	77.8135	76
199	Rv0236A	Rv0236A	57	Essential	-11.901	70	95.0877	118	59.6491	1104
200	Rv0352	dnaJ1	395	Essential	-3.492	607	94.0253	196	67.0886	495
201	Rv3245c	mtrB	567	Essential	-2.863	651	91.8783	476	73.3686	176
202	Rv0788	purQ	224	Essential	-5.688	448	92.4107	390	67.4107	472
203	Rv3581c	ispF	159	Essential	-7.073	346	89.3711	874	76.1006	101
204	Rv1133c	metE	759	Essential	-7.655	300	89.0558	929	76.5481	95
205	Rv2448c	valS	876	Essential	-11.048	103	91.8094	489	63.9269	733
206	Rv2182c	Rv2182c	247	Essential	-6.463	383	89.7841	812	74.8988	130
207	Rv0641	rplA	235	Essential	-11.658	82	96.1702	60	58.7234	1187
208	Rv2603c	Rv2603c	251	Essential	-2.57	677	93.9442	203	67.7291	449
209	Rv2925c	rnc	240	Essential	-5.033	491	89.6042	834	85.4167	8
210	Rv3778c	Rv3778c	398	Essential	-6.107	406	91.206	573	69.3467	356
211	Rv2992c	gltS	490	Essential	-8.837	215	90.6599	660	67.551	463
212	Rv2465c	rpiB	162	Essential	-4.875	504	91.7284	500	69.7531	338
213	Rv3721c	dnaZX	578	Essential	-7.704	295	90.4873	680	69.2042	367
214	Rv3302c	glpD2	585	Essential	-11.49	87	88.0171	1101	74.0171	157
215	Rv1438	tpi	261	Essential	-4.834	507	93.1034	297	66.2835	543
216	Rv2241	aceE	901	Essential	-1.054	859	93.2408	276	72.475	213
217	Rv0527	ccdA	259	Essential	-5.268	468	91.3192	558	69.8842	327
218	Rv2196	qcrB	549	Essential	-7.745	290	90.0152	760	70.3097	304
219	Rv2438c	nadE	679	Essential	-5.544	454	91.4948	530	69.0722	373
220	Rv0706	rplV	197	Essential	-16.282	7	90.8629	628	63.9594	729
221	Rv1312	Rv1312	147	Essential	-3.402	611	90.3401	706	78.9116	58
222	Rv1475c	acn	943	Essential	-2.181	717	92.1969	429	72.0042	232
223	Rv1449c	tkt	700	Essential	-6.886	361	91.6048	518	67	501
224	Rv1609	trpE	516	Essential	-6.357	391	90.7171	656	69.7674	337
225	Rv0951	sucC	387	Essential	-4.624	519	94.2119	178	64.3411	693
226	Rv2610c	pimA	378	Essential	-5.252	471	91.7196	501	68.254	421
227	Rv0787A	Rv0787A	79	Essential	-12.286	56	93.6709	226	59.4937	1121
228	Rv1626	Rv1626	205	NonEssential	-1.11	846	94.0325	195	69.2683	363
229	Rv2109c	prcA	248	Essential	-5.195	479	90.7258	654	70.9677	272
230	Rv2988c	leuC	473	NonEssential	-2.894	649	93.6998	224	66.3848	537
231	Rv2613c	Rv2613c	195	Essential	-7.583	305	89.2308	895	72.3077	220
232	Rv0952	sucD	303	Essential	-4.91	500	93.3993	258	64.6865	663
233	Rv2984	ppk1	742	Essential	-3.322	617	91.2107	572	71.9677	234
234	Rv1292	argS	550	Essential	-9.541	165	90.4455	689	66	570
235	Rv3265c	wbbL1	301	Essential	-5.902	430	89.2802	891	76.0797	103
236	Rv3038c	Rv3038c	327	Essential	-2.565	678	91.4373	545	72.7829	201
237	Rv3490	otsA	500	Essential	-4.413	534	90.0967	744	74.2	149
238	Rv1695	ppnK	307	Essential	-6.01	420	92.3127	410	65.4723	607
239	Rv3101c	ftsX	297	Essential	-6.954	357	90.7744	646	68.0135	435
240	Rv1389	gmk	208	Essential	-9.721	159	87.8365	1130	74.0385	156
241	Rv1086	Rv1086	262	NonEssential	-0.718	926	91.9593	458	78.626	63
242	Rv2737c	recA	790	NonEssential	-0.025	1206	98.5	13	72.0253	231
243	Rv2445c	ndkA	136	Essential	-2.166	719	91.4706	538	72.7941	200
244	Rv2093c	tatC	308	Essential	-9.733	157	89.2532	894	68.5065	405
245	Rv1689	tyrS	424	Essential	-9.774	154	90.1297	739	66.0377	564
246	Rv1340	rphA	259	NonEssential	-3.083	634	94.2664	172	64.8649	652
247	Rv0019c	fhaB	155	Essential	-7.669	298	95.3548	100	60	1070
248	Rv2412	rpsT	86	Essential	-7.999	273	94.186	183	60.4651	1012
249	Rv1338	murI	271	Essential	-8.142	262	92.9151	314	61.9926	893
250	Rv0225	Rv0225	384	Essential	-8.756	217	88.763	985	70.8333	279
251	Rv0282	eccA3	631	Essential	-7.028	351	88.7005	997	74.6434	136
252	Rv3624c	hpt	216	Essential	-8.109	266	88.0247	1098	75	124
253	Rv3708c	asd	345	Essential	-6.973	356	91.8164	486	64.9275	648
254	Rv2421c	nadD	211	Essential	-14.89	16	85.782	1448	81.9905	27
255	Rv3915	Rv3915	406	Essential	-4.492	526	94.2365	174	63.0542	799
256	Rv2594c	ruvC	188	Essential	-3.115	633	90.5319	673	72.8723	196
257	Rv0047c	Rv0047c	180	Essential	-6.819	365	95.7778	80	60	1072
258	Rv3244c	lpqB	583	Essential	-5.114	486	90.4631	687	69.6398	344
259	Rv2454c	Rv2454c	373	NonEssential	-0.642	943	92.6005	361	72.3861	215
260	Rv1599	hisD	438	Essential	-7.969	276	91.8303	484	63.4703	759
261	Rv3782	glfT1	304	Essential	-6.883	362	90.011	763	68.75	398
262	Rv1605	hisF	267	Essential	-6.642	373	94.1948	180	61.0487	972
263	Rv2908c	Rv2908c	80	NonEssential	-4.118	564	98.6875	12	61.25	958
264	Rv1416	ribH	160	Essential	-6.44	386	90.0625	750	68.75	396
265	Rv1208	gpgS	324	Essential	-4.054	572	89.1358	908	78.7037	61
266	Rv3628	ppa	162	Essential	-6.243	400	91.4815	533	65.4321	613
267	Rv1201c	dapD	317	Essential	-3.194	626	91.0095	600	70.0315	320
268	Rv2581c	Rv2581c	224	Essential	-14.341	20	89.628	829	64.2857	701
269	Rv1821	secA2	808	NonEssential	-0.971	872	92.9703	308	69.0594	374
270	Rv2246	kasB	438	Essential	-7.491	320	87.7473	1140	76.484	96
271	Rv1606	hisI	115	Essential	-7.182	338	91.913	469	63.4783	758
272	Rv2987c	leuD	198	Essential	-3.274	620	94.3687	161	63.1313	792
273	Rv1380	pyrB	319	Essential	-5.581	450	93.1557	292	62.6959	835
274	Rv2754c	thyX	250	Essential	-4.915	499	93.68	225	62.4	861
275	Rv1601	hisB	210	Essential	-8.48	238	92.5556	369	60.9524	978
276	Rv3713	cobQ2	231	Essential	-5.488	458	92.2944	414	64.0693	714
277	Rv1379	pyrR	193	Essential	-10.887	117	89.7927	810	64.7668	660
278	Rv3028c	fixB	318	Essential	-5.223	474	93.2704	272	62.5786	845
279	Rv1391	dfp	418	Essential	-7.601	304	92.3126	411	62.201	879
280	Rv2202c	adoK	324	Essential	-2.305	702	90.679	659	71.9136	238
281	Rv0512	hemB	329	Essential	-6.628	374	92.614	359	62.31	869
282	Rv3808c	glfT2	637	Essential	-12.751	44	90.0602	752	62.9513	810
283	Rv1539	lspA	202	Essential	-2.064	728	92.3597	403	67.3267	478
284	Rv1381	pyrC	430	Essential	-5.974	422	93.2093	281	61.8605	909
285	Rv0710	rpsQ	136	Essential	-17.589	2	91.1152	583	60.2941	1030
286	Rv3010c	pfkA	343	NonEssential	-0.578	964	95.2915	107	66.1808	554
287	Rv3002c	ilvN	168	Essential	-8.011	272	92.381	400	61.3095	953
288	Rv2373c	dnaJ2	382	Essential	-4.649	517	92.6963	343	63.3508	769
289	Rv3631	Rv3631	241	NonEssential	-0.287	1062	92.3582	404	73.8589	164
290	Rv2455c	Rv2455c	653	NonEssential	-0.879	892	92.1133	440	70.4441	300
291	Rv1654	argB	294	Essential	-5.214	476	92.2109	427	63.9456	730
292	Rv0429c	def	197	Essential	-2.126	723	91.269	564	69.5431	346
293	Rv1783	eccC5	1391	Essential	-5.296	467	87.8409	1129	79.9425	41
294	Rv3052c	nrdI	150	Essential	-7.396	323	90.7222	655	64.6667	666
295	Rv3676	crp	224	Essential	-4.371	537	90.5506	671	67.8571	444
296	Rv3600c	Rv3600c	272	NonEssential	0.03	1240	93.7745	219	72.7941	199
297	Rv1451	ctaB	308	Essential	-7.117	343	90.8983	621	64.2857	699
298	Rv2122c	hisE	93	Essential	-9.023	197	92.9032	318	59.1398	1149
299	Rv0509	hemA	468	Essential	-12.533	49	88.9815	945	64.5299	676
300	Rv3031	Rv3031	526	Essential	-3.689	593	90.8175	638	67.8707	442
301	Rv1636	TB15.3	146	Essential	-9.729	158	91.7808	492	60.274	1034
302	Rv1385	pyrF	274	Essential	-7.577	306	88.9051	956	68.2482	422
303	Rv3632	Rv3632	114	NonEssential	-0.42	1008	93.2749	271	68.4211	409
304	Rv1025	Rv1025	155	Essential	-5.717	444	90.2581	718	66.4516	530
305	Rv1829	Rv1829	164	NonEssential	0.31	1534	96.7073	43	75.6098	115
306	Rv0334	rmlA	288	Essential	-2.498	689	90.4167	692	70.1389	314
307	Rv1845c	blaR	316	Essential	-8.066	268	88.7975	980	67.7215	452
308	Rv0054	ssb	164	Essential	-10.732	122	94.8476	133	56.0976	1448
309	Rv1536	ileS	1041	Essential	-7.285	328	91.9436	464	61.7675	916
310	Rv3806c	ubiA	302	Essential	-12.805	43	88.8742	963	64.2384	704
311	Rv0957	purH	523	Essential	-8.632	228	91.0421	591	61.9503	898
312	Rv2870c	dxr	413	Essential	-7.048	350	89.3745	872	67.0702	496
313	Rv0363c	fba	344	NonEssential	-1.165	835	93.4593	250	65.1163	636
314	Rv1297	rho	602	Essential	-7.554	309	88.4247	1031	68.9369	380
315	Rv1080c	greA	164	NonEssential	0.326	1555	95.4878	95	78.0488	70
316	Rv2921c	ftsY	422	Essential	-9.527	166	91.1611	579	60.9005	982
317	Rv1390	rpoZ	110	Essential	-9.28	180	92.8788	323	58.1818	1227
318	Rv1018c	glmU	495	Essential	-8.118	264	87.3872	1203	71.3131	264
319	Rv1594	nadA	349	Essential	-8.866	213	92.765	335	58.7393	1186
320	Rv2146c	Rv2146c	96	NonEssential	-0.302	1053	95.6944	85	65.625	597
321	Rv1459c	Rv1459c	591	Essential	-3.274	621	89.2583	892	72.2504	224
322	Rv2374c	hrcA	343	Essential	-4.248	551	94.1691	184	60.6414	1002
323	Rv1166	lpqW	635	Essential	-6.049	415	88.811	976	69.4488	350
324	Rv1437	pgk	412	Essential	-4.668	515	90.1942	727	66.9903	502
325	Rv2440c	obg	479	Essential	-9.302	174	91.6075	515	60.1253	1057
326	Rv1589	bioB	349	NonEssential	-0.169	1118	92.4069	392	71.9198	237
327	Rv1327c	glgE	701	Essential	-8.952	205	90.1854	730	62.9101	812
328	Rv3710	leuA	644	Essential	-1.147	839	92.3861	396	66.7702	516
329	Rv0287	esxG	97	Essential	-6.328	392	88.7334	989	69.0722	372
330	Rv3722c	Rv3722c	435	Essential	-8.051	270	90.069	749	63.908	737
331	Rv0871	cspB	135	NonEssential	-0.343	1030	93.8765	209	66.6667	521
332	Rv3442c	rpsI	151	Essential	-8.837	214	90.9603	611	61.5894	933
333	Rv0500A	Rv0500A	78	NonEssential	0.366	1607	94.9573	126	82.0513	26
334	Rv1287	Rv1287	161	NonEssential	-0.197	1103	92.029	449	72.6708	208
335	Rv1657	argR	170	Essential	-3.12	631	89.9118	785	69.4118	353
336	Rv2720	lexA	236	Essential	-1.608	777	92.3376	406	65.678	591
337	Rv2773c	dapB	245	NonEssential	-2.269	708	92.4082	391	64.4898	682
338	Rv0407	fgd1	336	NonEssential	-1.207	824	94.0476	194	63.3929	765
339	Rv1409	ribG	339	Essential	-4.853	505	87.1829	1231	79.351	49
340	Rv2139	pyrD	357	Essential	-6.707	368	88.0672	1090	69.7479	339
341	Rv3341	metA	379	Essential	-7.499	316	88.8918	959	66.4908	528
342	Rv0717	rpsN1	61	Essential	-11.667	80	95.7377	84	54.0984	1649
343	Rv3305c	amiA1	389	NonEssential	-0.309	1047	92.1851	431	69.6658	343
344	Rv3752c	Rv3752c	152	Essential	-6.515	378	93.0263	302	59.2105	1144
345	Rv0876c	Rv0876c	548	Essential	-3.37	613	88.7257	992	72.2628	223
346	Rv1653	argJ	404	Essential	-0.508	984	90.2558	719	75	125
347	Rv0529	ccsA	324	Essential	-7.324	327	90.3704	700	62.963	808
348	Rv2163c	pbpB	679	Essential	-5.089	488	88.4512	1027	69.9558	322
349	Rv3208	Rv3208	228	NonEssential	-1.552	787	91.2939	559	67.1053	493
350	Rv2194	qcrC	280	Essential	-8.69	223	91.6607	510	59.6429	1107
351	Rv3042c	serB2	409	Essential	-6.983	354	88.8916	960	66.5037	527
352	Rv0737	Rv0737	165	NonEssential	-0.492	987	92	455	68.4848	406
353	Rv0495c	Rv0495c	296	NonEssential	-1.57	784	92.2635	417	64.8649	651
354	Rv0982	mprB	504	Essential	-1.559	786	90.2778	715	69.4444	352
355	Rv1002c	Rv1002c	503	NonEssential	-1.23	822	89.5825	840	72.9622	191
356	Rv3858c	gltD	488	Essential	-9.128	191	85.9241	1427	71.9262	235
357	Rv1480	Rv1480	317	Essential	-8.315	251	91.1987	574	60.2524	1039
358	Rv0412c	Rv0412c	439	NonEssential	-3.284	618	90.7517	648	65.6036	599
359	Rv2906c	trmD	230	Essential	-1.232	821	91.5	529	66.5217	526
360	Rv3846	sodA	207	Essential	-3.635	598	90.2001	726	66.1836	553
361	Rv3303c	lpdA	493	Essential	-12.303	54	91.9067	472	56.998	1356
362	Rv2680	Rv2680	210	NonEssential	-0.589	959	93.0238	303	65.2381	625
363	Rv2593c	ruvA	196	Essential	-2.543	682	91.0714	586	65.3061	621
364	Rv2364c	era	300	Essential	-3.982	577	92.7333	338	61	975
365	Rv2361c	Rv2361c	296	Essential	-10.993	108	84.8198	1602	73.3108	181
366	Rv2889c	tsf	271	Essential	-8.824	216	92.6937	344	57.1956	1332
367	Rv2222c	glnA2	446	NonEssential	0.421	1680	95.157	116	76.2332	99
368	Rv0472c	Rv0472c	234	NonEssential	-0.524	979	92.5783	366	66.2393	549
369	Rv2981c	ddlA	373	Essential	-7.278	331	90.6211	664	61.9303	900
370	Rv2204c	Rv2204c	118	NonEssential	-1.674	772	95.9322	72	60.1695	1053
371	Rv0780	purC	297	Essential	-7.144	340	91.532	526	60.2694	1036
372	Rv1304	atpB	250	Essential	-8.113	265	90.5067	677	61.2	962
373	Rv1421	Rv1421	301	NonEssential	-1.715	766	90.7309	652	67.1096	492
374	Rv0994	moeA1	426	NonEssential	0.275	1477	92.4883	375	78.8732	59
375	Rv2533c	nusB	156	Essential	-4.822	508	88.1731	1074	69.8718	329
376	Rv0759c	Rv0759c	110	NonEssential	-0.038	1198	90.9091	620	76.3636	97
377	Rv2094c	tatA	83	Essential	-9.301	175	84.6386	1632	75.9036	107
378	Rv2509	Rv2509	268	Essential	-0.54	975	92.2201	425	66.791	515
379	Rv1402	priA	655	Essential	-4.39	535	88.2952	1058	69.9237	323
380	Rv3780	Rv3780	178	Essential	-3.439	608	91.03	594	64.0449	717
381	Rv1339	Rv1339	273	Essential	-6.026	419	90.8547	629	62.2711	871
382	Rv1464	csd	417	Essential	-5.383	464	91.3669	549	61.8705	907
383	Rv1708	Rv1708	318	Essential	-6.364	390	86.1321	1387	74.5283	143
384	Rv2130c	mshC	414	Essential	-1.849	756	89.2955	886	70.7729	283
385	Rv2847c	cysG	405	NonEssential	-0.983	867	92.428	388	64.4444	684
386	Rv1483	fabG1	247	Essential	-11.068	101	83.4953	1797	79.7571	43
387	Rv0655	mkl	359	NonEssential	-0.126	1150	92.8359	326	67.4095	473
388	Rv1301	Rv1301	217	Essential	-5.473	459	88.2719	1061	68.2028	429
389	Rv3917c	parB	344	Essential	-8.733	219	90.9835	606	59.3023	1138
390	Rv0810c	Rv0810c	60	Essential	-11.982	62	85.5278	1488	68.3333	416
391	Rv2154c	ftsW	524	Essential	-7.854	284	86.0242	1404	70.8015	282
392	Rv2207	cobT	361	Essential	-7.656	299	87.5669	1174	67.036	498
393	Rv3419c	gcp	344	NonEssential	-1.917	743	92.6599	351	62.2093	878
394	Rv2219	Rv2219	250	Essential	-6.498	379	89.92	783	62.8	825
395	Rv2243	fabD	302	Essential	-12.494	50	87.6159	1160	63.245	779
396	Rv0949	uvrD1	771	Essential	-2.031	733	92.7021	342	61.738	921
397	Rv3679	Rv3679	340	NonEssential	-1.26	817	91.7647	494	64.4118	686
398	Rv2477c	Rv2477c	558	Essential	-4.022	574	96.0484	67	56.9892	1358
399	Rv1798	eccA5	610	NonEssential	-0.836	902	90.4098	693	68.5246	404
400	Rv1298	rpmE	80	Essential	-10.49	129	90.375	698	58.75	1184
401	Rv1796	mycP5	585	Essential	-4.29	543	87.4074	1198	71.1111	270
402	Rv3456c	rplQ	180	Essential	-13.11	39	87.7407	1144	62.7778	829
403	Rv2195	qcrA	429	Essential	-8.875	211	87.1911	1228	65.9674	573
404	Rv1782	eccB5	506	Essential	-8.726	220	84.3874	1674	75.4941	119
405	Rv2152c	murC	494	Essential	-8.17	258	89.6019	836	61.7409	920
406	Rv1642	rpmI	64	Essential	-12.442	52	94.0625	190	53.125	1774
407	Rv2678c	hemE	357	Essential	-9.285	179	88.7955	981	62.465	856
408	Rv0189c	ilvD	575	Essential	-7.985	275	84.9043	1588	74.087	153
409	Rv2795c	Rv2795c	324	NonEssential	-3.115	632	91.7078	503	62.037	889
410	Rv0224c	Rv0224c	254	Essential	-1.132	844	89.8425	798	68.8976	383
411	Rv0883c	Rv0883c	253	Essential	-9.889	148	84.249	1694	73.1225	185
412	Rv1412	ribC	201	Essential	-5.178	481	89.3284	882	64.6766	665
413	Rv2748c	ftsK	883	Essential	-7.877	283	89.4866	860	62.0612	887
414	Rv1383	carA	376	Essential	-6.028	418	91.516	528	59.8404	1086
415	Rv2673	aftC	433	Essential	-5.909	429	87.7637	1138	67.4365	468
416	Rv3153	nuoI	211	NonEssential	-2.127	722	92.9147	315	60.6635	1000
417	Rv0818	Rv0818	255	NonEssential	-0.314	1045	90.3529	702	70.5882	292
418	Rv1596	nadC	285	Essential	-2.951	643	88.2105	1070	69.8246	334
419	Rv3198c	uvrD2	700	Essential	-1.786	761	89.6167	831	67.5714	461
420	Rv3634c	galE1	314	Essential	-5.264	469	89.379	871	64.0127	722
421	Rv2726c	dapF	289	Essential	-3.329	616	87.4567	1190	71.2803	265
422	Rv1793	esxN	94	NonEssential	-3.889	583	96.0284	68	56.383	1424
423	Rv0814c	sseC2	100	NonEssential	0.092	1291	94.6667	143	65	641
424	Rv3800c	pks13	1733	Essential	-9.055	195	89.5355	851	60.3001	1029
425	Rv1222	rseA	154	Essential	-3.128	629	88.2576	1063	68.8312	392
426	Rv3712	Rv3712	413	Essential	-5.811	439	91.6344	512	59.322	1136
427	Rv1629	polA	904	Essential	-0.551	971	92.2935	415	64.2699	702
428	Rv3412	Rv3412	136	NonEssential	-0.063	1183	96.1765	59	62.5	851
429	Rv2882c	frr	185	NonEssential	-3.922	580	94.0541	191	57.2973	1321
430	Rv3313c	add	365	NonEssential	0.131	1331	91.4521	543	72.3288	218
431	Rv0528	Rv0528	529	Essential	-5.718	443	89.436	866	63.138	791
432	Rv1466	Rv1466	115	NonEssential	0.08	1279	92.4348	384	67.8261	446
433	Rv3014c	ligA	691	Essential	-3.706	592	89.7685	814	64.2547	703
434	Rv1042c	Rv1042c	135	NonEssential	0.063	1270	92.8395	325	66.6667	520
435	Rv0164	TB18.5	161	Essential	-6.122	405	85.5901	1482	72.0497	230
436	Rv0956	purN	215	Essential	-10.19	138	87.6202	1159	62.7907	828
437	Rv0539	Rv0539	210	NonEssential	-0.699	927	90.119	743	67.619	458
438	Rv1462	Rv1462	397	Essential	-7.604	303	90.3526	703	59.4458	1123
439	Rv1699	pyrG	586	Essential	-7.112	344	93.4983	245	55.1195	1544
440	Rv1540	Rv1540	308	NonEssential	-0.779	918	92.8084	330	62.013	891
441	Rv3753c	Rv3753c	166	Essential	-4.879	503	92.1687	432	58.4337	1207
442	Rv0482	murB	369	Essential	-12.167	57	83.7127	1775	70.1897	311
443	Rv2397c	cysA1	351	NonEssential	-0.382	1018	91.5385	525	65.5271	604
444	Rv3816c	Rv3816c	259	NonEssential	-1.648	775	89.9228	781	65.6371	595
445	Rv1098c	fum	474	Essential	-5.204	477	86.1639	1378	70.4641	298
446	Rv2967c	pca	1127	NonEssential	0.02	1235	90.1804	733	73.1145	186
447	Rv1822	pgsA2	209	Essential	-4.905	501	85.311	1524	74.6411	138
448	Rv2682c	dxs1	638	Essential	-11.293	96	81.7685	2005	78.3699	68
449	Rv2225	panB	281	NonEssential	-0.871	893	91.6726	507	63.3452	770
450	Rv1420	uvrC	646	NonEssential	-0.188	1110	94.226	176	62.0743	886
451	Rv1296	thrB	316	Essential	-6.224	401	85.981	1413	69.3038	361
452	Rv1277	Rv1277	417	NonEssential	-0.421	1007	90.012	761	68.3453	414
453	Rv1229c	mrp	390	Essential	-2.723	666	92.1667	433	59.7436	1093
454	Rv1094	desA2	275	Essential	-6.05	414	86.9818	1258	66.5455	523
455	Rv3258c	Rv3258c	163	Essential	-5.181	480	86.2986	1361	69.3252	359
456	Rv1384	carB	1115	Essential	-5.823	438	94.4753	153	54.3498	1612
457	Rv2404c	lepA	653	NonEssential	0.044	1251	95.6279	88	62.3277	867
458	Rv2238c	ahpE	153	NonEssential	-1.897	749	89.281	890	66.0131	568
459	Rv2539c	aroK	176	Essential	-10.164	140	89.6875	821	57.9545	1251
460	Rv3041c	Rv3041c	287	NonEssential	-1.497	794	90.0116	762	64.8084	659
461	Rv1481	Rv1481	335	Essential	-2.389	695	89.0547	930	65.6716	593
462	Rv0014c	pknB	626	Essential	-8.232	256	87.8754	1124	62.6198	841
463	Rv3304	Rv3304	159	NonEssential	0.468	1753	94.8428	134	69.8113	335
464	Rv0772	purD	422	Essential	-7.525	312	89.9882	770	59.2417	1143
465	Rv3100c	smpB	160	Essential	-7.993	274	88.9688	947	60.625	1004
466	Rv0558	menH	234	Essential	-4.93	498	91.2749	563	58.9744	1165
467	Rv2692	ceoC	220	NonEssential	-0.959	875	92.5455	371	60.9091	981
468	Rv0097	Rv0097	289	NonEssential	0.565	1939	95.3287	101	73.0104	189
469	Rv1460	Rv1460	268	NonEssential	-3.916	582	88.0659	1091	66.0448	563
470	Rv3441c	mrsA	448	NonEssential	0.046	1254	90.6027	667	70.0893	317
471	Rv2837c	Rv2837c	336	Essential	-4.313	542	85.2728	1529	73.8095	167
472	Rv1224	tatB	131	Essential	-9.107	192	83.9313	1739	70.229	308
473	Rv2125	Rv2125	292	NonEssential	-0.864	896	90.8733	627	64.0411	718
474	Rv3546	fadA5	391	NonEssential	0.373	1615	92.4808	379	71.6113	249
475	Rv1473	Rv1473	542	NonEssential	-0.04	1194	94.9815	124	61.6236	927
476	Rv1011	ispE	306	Essential	-6.247	399	90.915	619	58.1699	1228
477	Rv0948c	Rv0948c	105	Essential	-2.48	691	88.8571	966	65.7143	588
478	Rv2200c	ctaC	363	Essential	-8.533	234	86.0973	1393	65.2893	622
479	Rv3210c	Rv3210c	231	NonEssential	-0.142	1138	89.3506	878	71.8615	241
480	Rv1837c	glcB	741	Essential	-3.22	625	90.8142	639	60.7287	995
481	Rv0946c	pgi	553	NonEssential	-0.404	1012	93.3996	257	60.7595	992
482	Rv0382c	pyrE	179	Essential	-10.454	130	83.1844	1828	70.3911	303
483	Rv0167	yrbE1A	265	NonEssential	-0.595	957	89.283	889	68.3019	418
484	Rv0474	Rv0474	140	NonEssential	0.268	1468	91.6071	516	70.7143	286
485	Rv3034c	Rv3034c	300	Essential	-5.125	484	85.0317	1573	72.3333	217
486	Rv2909c	rpsP	162	Essential	-13.608	27	90.8333	632	54.321	1616
487	Rv3859c	gltB	1527	Essential	-11.539	86	83.0611	1844	69.3517	355
488	Rv1038c	esxJ	98	NonEssential	-1.338	811	94.5918	148	57.1429	1343
489	Rv2903c	lepB	294	Essential	-3.003	638	86.1735	1377	70.7483	284
490	Rv0811c	Rv0811c	368	Essential	-4.576	520	87.2554	1221	66.0326	565
491	Rv1794	Rv1794	300	Essential	-4.539	523	85.4722	1499	70.6667	288
492	Rv1005c	pabB	458	Essential	-4.066	570	85.6732	1467	70.9607	275
493	Rv2153c	murG	410	Essential	-7.395	324	88.0488	1095	61.9512	897
494	Rv1014c	pth	191	Essential	-4.966	495	92.2513	418	56.5445	1405
495	Rv3012c	gatC	99	Essential	-7.09	345	90.4545	688	57.5758	1285
496	Rv3137	Rv3137	260	Essential	-6.643	372	85.4423	1505	67.6923	455
497	Rv2744c	35kd_ag	270	NonEssential	-0.291	1060	93.0185	304	61.1111	970
498	Rv0491	regX3	227	NonEssential	0.731	2296	97.8855	19	82.8194	20
499	Rv1832	gcvB	941	Essential	-3.785	589	87.6089	1165	65.7811	584
500	Rv1641	infC	201	Essential	-10.537	127	94.1376	187	51.2438	2025
501	Rv1640c	lysX	1172	NonEssential	-0.203	1102	89.7881	811	67.9181	438
502	Rv3644c	Rv3644c	401	Essential	-2.418	693	90.8229	637	60.3491	1024
503	Rv3011c	gatA	494	Essential	-8.391	247	86.3563	1353	63.5628	755
504	Rv0206c	mmpL3	944	Essential	-11.013	106	84.4739	1660	65.678	592
505	Rv0526	Rv0526	216	Essential	-5.95	424	87.8472	1128	62.963	806
506	Rv1348	irtA	859	Essential	-4.742	512	85.9527	1418	68.1024	432
507	Rv3221A	rshA	101	Essential	-9.327	173	80.3795	2160	81.1881	31
508	Rv2869c	rip	404	NonEssential	-1.591	779	88.5891	1012	65.8416	578
509	Rv3205c	Rv3205c	292	NonEssential	0.3	1521	91.7123	502	69.5205	347
510	Rv2186c	Rv2186c	129	NonEssential	-1.096	852	88.062	1093	68.2171	426
511	Rv2344c	dgt	431	NonEssential	-0.482	991	88.1516	1078	70.3016	305
512	Rv3207c	Rv3207c	285	NonEssential	-0.805	911	87.3158	1213	71.5789	252
513	Rv0046c	ino1	367	Essential	-5.01	493	93.8556	210	53.951	1674
514	Rv2192c	trpD	370	Essential	-7.169	339	88.6486	1004	60.2703	1035
515	Rv0391	metZ	406	NonEssential	0.205	1407	92.5616	368	65.5172	605
516	Rv1422	Rv1422	342	NonEssential	-0.476	992	92.0906	443	61.4035	948
517	Rv2169c	Rv2169c	134	NonEssential	-1.573	783	90	766	62.6866	837
518	Rv3464	rmlB	331	Essential	-0.115	1158	92.0846	444	63.142	790
519	Rv1112	Rv1112	357	NonEssential	0.342	1574	93.1933	284	66.3866	536
520	Rv3500c	yrbE4B	280	NonEssential	0.656	2149	95.7857	79	73.5714	169
521	Rv2587c	secD	573	Essential	-2.798	657	88.1472	1079	64.7469	661
522	Rv1485	hemZ	344	Essential	-3.427	610	86.5988	1321	67.4419	467
523	Rv3196A	Rv3196A	66	NonEssential	-2.756	662	93.1818	286	56.0606	1451
524	Rv0734	mapA	266	NonEssential	-0.845	899	89.5865	839	64.6617	667
525	Rv1010	ksgA	317	NonEssential	-2.047	730	87.429	1193	67.1924	485
526	Rv0937c	mku	273	NonEssential	-0.242	1083	92.381	399	61.5385	938
527	Rv0347	Rv0347	328	Essential	-7.821	287	83.6636	1777	69.2073	366
528	Rv0824c	desA1	338	Essential	-8.339	250	80.7355	2121	78.6982	62
529	Rv3213c	Rv3213c	266	NonEssential	0.331	1560	93.891	207	64.6617	668
530	Rv0647c	Rv0647c	488	Essential	-5.146	483	85.9534	1417	66.3934	535
531	Rv2968c	Rv2968c	210	Essential	-7.686	297	81	2086	79.0476	54
532	Rv2894c	xerC	298	NonEssential	-0.64	945	89.7987	808	64.4295	685
533	Rv1568	bioA	437	NonEssential	-0.239	1085	88.6156	1010	69.5652	345
534	Rv1309	atpG	305	Essential	-9.292	178	90.6885	658	54.4262	1604
535	Rv3799c	accD4	522	Essential	-9.268	182	82.1775	1945	70.1149	316
536	Rv1613	trpA	270	Essential	-7.188	337	89.8148	803	57.4074	1309
537	Rv2518c	ldtB	408	NonEssential	-2.936	647	87.4142	1196	65.4412	610
538	Rv3608c	folP1	280	Essential	-6.382	389	86.5119	1336	63.9286	732
539	Rv2447c	folC	487	Essential	-2.631	673	89.8836	794	60.7803	991
540	Rv2511	orn	215	Essential	-1.627	776	89.0233	938	63.7209	743
541	Rv1795	eccD5	503	Essential	-8.434	242	81.0636	2082	74.7515	134
542	Rv2215	dlaT	553	Essential	-4.484	527	90.2893	713	58.2278	1226
543	Rv2188c	pimB	385	Essential	-2.75	663	87.2641	1218	65.7143	587
544	Rv2691	ceoB	227	NonEssential	-0.604	953	91.0279	595	61.674	923
545	Rv3484	cpsA	512	NonEssential	-0.958	876	88.5254	1022	65.8203	582
546	Rv2074	Rv2074	137	NonEssential	0.213	1415	92.2384	421	64.9635	645
547	Rv2221c	glnE	994	Essential	-0.354	1026	89.2857	888	65.8954	576
548	Rv0525	Rv0525	202	Essential	-6.203	402	85.8416	1439	64.8515	654
549	Rv2427c	proA	415	NonEssential	-0.164	1124	90.2651	717	64.8193	656
550	Rv2228c	Rv2228c	364	Essential	-5.422	460	83.5485	1790	71.7033	246
551	Rv1465	Rv1465	162	NonEssential	-1.442	798	88.3745	1044	64.8148	657
552	Rv2846c	efpA	530	Essential	-10.555	126	79.7624	2220	73.9623	161
553	Rv3592	mhuD	105	NonEssential	-0.932	881	92.381	398	58.0952	1238
554	Rv3670	ephE	327	NonEssential	-1.1	849	88.4149	1037	65.1376	633
555	Rv0535	pnp	264	NonEssential	-1.424	802	87.4242	1195	66.6667	522
556	Rv3155	nuoK	99	NonEssential	-0.568	968	96.3636	52	55.5556	1500
557	Rv2690c	Rv2690c	657	NonEssential	-2.289	704	88.5388	1018	63.0137	801
558	Rv2922c	smc	1205	NonEssential	-0.781	917	89.13	912	64.3154	695
559	Rv1223	htrA	528	Essential	-8.666	225	88.1029	1084	58.1439	1232
560	Rv0436c	pssA	286	NonEssential	-1.857	755	85.9266	1424	69.2308	365
561	Rv0055	rpsR1	84	Essential	-10.938	113	96.6667	45	48.8095	2389
562	Rv3793	embC	1094	Essential	-5.731	442	89.5171	852	57.8611	1258
563	Rv0903c	prrA	236	Essential	-10.959	110	77.1029	2432	84.7458	10
564	Rv1710	scpB	231	Essential	-7.061	348	86.9264	1265	61.4719	943
565	Rv2245	kasA	416	Essential	-12.686	45	77.8574	2376	74.5192	144
566	Rv2242	Rv2242	414	Essential	-5.946	425	81.3481	2060	77.5362	81
567	Rv2358	smtB	135	Essential	-3.238	623	83.9753	1735	72.5926	210
568	Rv2583c	relA	790	NonEssential	0.627	2077	93.5696	237	71.519	255
569	Rv0534c	menA	292	Essential	-5.845	436	88.8699	964	58.9041	1170
570	Rv2535c	pepQ	372	NonEssential	-2.478	692	88.0645	1092	63.172	786
571	Rv2179c	Rv2179c	168	NonEssential	-0.403	1014	88.1647	1075	67.2619	483
572	Rv1343c	lprD	126	Essential	-5.945	426	85.7937	1445	64.2857	700
573	Rv0820	phoT	258	NonEssential	-0.347	1028	87.8645	1125	68.2171	424
574	Rv2174	mptA	516	Essential	-3.652	596	85.9367	1422	66.0853	560
575	Rv0542c	menE	362	Essential	-6.088	409	84.2173	1700	67.4033	474
576	Rv3716c	Rv3716c	133	NonEssential	-2.839	653	91.0652	587	57.1429	1337
577	Rv0476	Rv0476	87	NonEssential	0.503	1832	90.5747	669	77.0115	88
578	Rv2363	amiA2	484	NonEssential	0.29	1501	89.1012	922	73.9669	160
579	Rv3603c	Rv3603c	303	Essential	-4.267	549	90.8911	622	56.4356	1421
580	Rv1826	gcvH	134	Essential	-4.279	548	82.5124	1907	74.6269	140
581	Rv3635	Rv3635	591	Essential	-2.312	701	86.6413	1318	65.8206	581
582	Rv2418c	octT	247	NonEssential	-0.36	1024	90.9717	610	61.1336	967
583	Rv1456c	Rv1456c	310	Essential	-4.477	529	89	941	59.3548	1133
584	Rv3587c	Rv3587c	264	Essential	-5.34	465	89.072	925	58.3333	1215
585	Rv1711	Rv1711	254	NonEssential	-2.505	687	90	765	59.0551	1156
586	Rv1617	pykA	472	Essential	-8.213	257	88.6653	1001	56.9915	1357
587	Rv3140	fadE23	401	NonEssential	-0.649	941	91.2469	566	59.601	1110
588	Rv2420c	Rv2420c	126	NonEssential	-0.512	982	90.9524	613	60.3175	1026
589	Rv2444c	rne	953	Essential	-5.834	437	86.1368	1383	62.9591	809
590	Rv0543c	Rv0543c	100	Essential	-7.806	288	80.8	2115	72	233
591	Rv3291c	lrpA	150	NonEssential	0.503	1830	92	454	69.3333	358
592	Rv2612c	pgsA1	217	Essential	-7.017	352	86.2212	1372	61.7512	918
593	Rv1307	atpH	446	Essential	-7.703	296	87.9858	1108	58.0717	1243
594	Rv1293	lysA	447	Essential	-6.171	403	81.8717	1995	71.5884	251
595	Rv3266c	rmlD	304	Essential	-4.437	532	82.0121	1973	74.3421	146
596	Rv2532c	Rv2532c	133	NonEssential	0.287	1496	92.4812	378	63.1579	788
597	Rv0902c	prrB	446	Essential	-3.719	591	81.4248	2046	81.6143	28
598	Rv0637	hadC	166	Essential	-3.635	597	85.3012	1526	66.2651	547
599	Rv0338c	Rv0338c	882	Essential	-5.232	473	88.8379	971	58.1633	1229
600	Rv3260c	whiB2	89	Essential	-7.373	326	87.1723	1235	59.5506	1115
601	Rv2919c	glnB	112	NonEssential	-0.689	934	89.2262	896	62.5	852
602	Rv0812	Rv0812	289	NonEssential	-1.072	858	86.1592	1379	67.8201	447
603	Rv3574	kstR	199	NonEssential	-0.433	1003	86.3149	1357	69.8492	332
604	Rv3139	fadE24	468	NonEssential	-1.103	848	90.755	647	58.547	1199
605	Rv1221	sigE	257	NonEssential	-0.89	889	86.8029	1282	66.537	524
606	Rv0190	Rv0190	96	NonEssential	-0.823	905	84.3564	1680	75	126
607	Rv1003	Rv1003	285	Essential	-3.82	585	85.9474	1419	64.2105	705
608	Rv0126	treS	601	Essential	-1.651	774	93.178	287	54.0765	1656
609	Rv2157c	murF	510	Essential	-6.925	359	88.5948	1011	57.0588	1348
610	Rv2763c	dfrA	159	Essential	-7.65	301	82.2222	1936	67.2956	481
611	Rv0863	Rv0863	93	NonEssential	0.103	1300	90.6452	662	63.4409	761
612	Rv0415	thiO	340	Essential	-7.541	310	89.9804	771	54.1176	1646
613	Rv2926c	Rv2926c	207	Essential	-6.098	407	82.3671	1923	68.599	403
614	Rv2989	Rv2989	233	NonEssential	-0.579	963	89.485	861	61.8026	911
615	Rv1024	Rv1024	228	Essential	-10.377	132	85.4898	1497	59.6491	1105
616	Rv2140c	TB18.6	176	NonEssential	-0.012	1216	89.1477	905	65.3409	618
617	Rv3340	metC	449	Essential	-4.209	558	86.4774	1339	62.5835	844
618	Rv1220c	Rv1220c	215	NonEssential	0.254	1456	91.9535	461	62.7907	826
619	Rv0681	Rv0681	196	NonEssential	-0.087	1172	90.9439	614	61.2245	959
620	Rv0238	Rv0238	204	NonEssential	-0.83	903	83.9542	1738	75.9804	104
621	Rv3754	tyrA	301	Essential	-7.567	308	86.3787	1350	59.8007	1089
622	Rv0508	Rv0508	97	NonEssential	-1.087	853	83.5052	1796	76.2887	98
623	Rv3575c	Rv3575c	359	NonEssential	0.233	1435	90.9749	608	64.0669	715
624	Rv0437c	psd	231	NonEssential	-1.179	833	86.9913	1256	64.5022	679
625	Rv2901c	Rv2901c	101	NonEssential	0.93	2732	98.8119	10	82.1782	25
626	Rv3805c	aftB	627	Essential	-4.217	556	87.916	1118	59.6491	1106
627	Rv2838c	rbfA	183	NonEssential	-4.17	560	87.6321	1156	60.1093	1060
628	Rv3030	Rv3030	274	Essential	-5.586	449	86.7579	1288	60.219	1042
629	Rv2230c	Rv2230c	379	NonEssential	-2.161	720	86.3852	1349	64.1161	710
630	Rv1602	hisH	206	Essential	-7.914	279	89.0534	932	54.8544	1574
631	Rv1652	argC	352	Essential	-5.758	440	90.1847	731	54.2614	1623
632	Rv2747	argA	174	Essential	-4.283	547	83.1034	1838	68.3908	412
633	Rv1177	fdxC	108	Essential	-4.792	510	79.8793	2207	76.8519	89
634	Rv0410c	pknG	750	NonEssential	-1.734	762	89.6822	822	58.2667	1223
635	Rv3215	entC	372	Essential	-3.798	588	82.155	1948	70.9677	274
636	Rv1311	atpC	121	Essential	-11.881	71	89.5868	838	52.0661	1901
637	Rv3913	trxB2	335	Essential	-7.059	349	82.4478	1916	66.2687	546
638	Rv1015c	rplY	215	Essential	-4.573	521	88.0233	1099	58.6047	1195
639	Rv1346	mbtN	386	NonEssential	0.476	1771	89.1192	914	74.8705	133
640	Rv0865	mog	160	NonEssential	0.006	1227	85	1579	82.5	21
641	Rv0411c	glnH	328	NonEssential	-2.188	716	87.5305	1181	61.5854	935
642	Rv0321	dcd	190	NonEssential	0.128	1326	85.807	1444	78.4211	67
643	Rv3625c	mesJ	323	Essential	-6.145	404	84.7833	1613	62.8483	821
644	Rv3556c	fadA6	386	NonEssential	0.635	2100	92.3834	397	69.6891	341
645	Rv1612	trpB	410	Essential	-6.865	363	84.4228	1667	62.9268	811
646	Rv3223c	sigH	216	NonEssential	0.458	1739	93.3565	261	62.5	849
647	Rv2995c	leuB	336	Essential	-6.458	384	83.0754	1839	65.1786	630
648	Rv0288	esxH	96	NonEssential	-6.032	417	84.9359	1583	62.5	854
649	Rv0058	dnaB	874	Essential	-8.982	201	87.6125	1163	55.6064	1492
650	Rv1077	cbs	464	NonEssential	0.407	1657	94.1272	189	60.3448	1025
651	Rv3579c	Rv3579c	322	Essential	-4.672	514	91.9255	466	52.1739	1891
652	Rv3211	rhlE	527	NonEssential	-0.682	935	86.9323	1264	64.5161	677
653	Rv1633	uvrB	698	NonEssential	0.71	2251	96.3897	51	65.9026	575
654	Rv3607c	folB	133	NonEssential	-1.161	836	86.6917	1307	63.9098	736
655	Rv1655	argD	400	Essential	-3.595	600	88.5625	1017	57.75	1267
656	Rv1458c	Rv1458c	313	NonEssential	-1.803	759	85.0586	1568	66.1342	559
657	Rv2190c	Rv2190c	385	NonEssential	-2.251	711	85.1385	1549	65.1948	627
658	Rv3548c	Rv3548c	304	NonEssential	0.713	2258	93.3553	262	69.0789	370
659	Rv2537c	aroD	147	Essential	-5.925	427	82.6077	1891	65.9864	572
660	Rv0635	hadA	158	Essential	-13.683	24	79.4937	2241	65.1899	628
661	Rv2051c	ppm1	874	Essential	-0.502	986	87.582	1173	63.6156	749
662	Rv2155c	murD	486	Essential	-5.543	455	85.9259	1425	60.2881	1032
663	Rv0504c	Rv0504c	166	NonEssential	-2.784	660	85.9337	1423	62.6506	838
664	Rv1824	Rv1824	121	NonEssential	0.622	2066	97.0248	34	62.8099	824
665	Rv3148	nuoD	440	NonEssential	0.643	2121	92.2879	416	68.8636	388
666	Rv2398c	cysW	272	NonEssential	-0.518	980	90.3493	704	58.0882	1240
667	Rv3274c	fadE25	389	NonEssential	0.313	1540	87.8578	1127	71.4653	258
668	Rv2586c	secF	442	Essential	-3.034	636	84.3967	1673	65.3846	616
669	Rv3570c	hsaA	394	NonEssential	0.855	2550	93.198	283	76.6497	93
670	Rv0486	mshA	480	NonEssential	-0.729	922	89.6493	825	58.75	1183
671	Rv0018c	pstP	514	Essential	-7.122	341	83.369	1812	63.2296	782
672	Rv0562	grcC1	335	Essential	-7.53	311	75.791	2508	75.5224	117
673	Rv2334	cysK1	310	NonEssential	-1.151	837	93.7634	220	52.2581	1881
674	Rv0416	thiS	68	NonEssential	-7.926	278	82.6471	1885	63.2353	781
675	Rv0979A	rpmF	57	NonEssential	-6.578	376	90.1754	734	52.6316	1838
676	Rv3918c	parA	347	Essential	-8.251	253	87.3775	1204	55.6196	1491
677	Rv2235	Rv2235	271	Essential	-4.104	566	85.0923	1558	62.7306	834
678	Rv2217	lipB	230	Essential	-0.305	1050	87.2609	1219	64.3478	692
679	Rv3145	nuoA	128	NonEssential	0.005	1226	87.0703	1249	67.1875	486
680	Rv1683	Rv1683	999	Essential	-3.36	614	85.0868	1560	63.1632	787
681	Rv0015c	pknA	431	Essential	-7.402	322	82.6141	1889	63.5731	753
682	Rv0462	lpdC	464	Essential	-2.052	729	81.4245	2047	73.0603	188
683	Rv3152	nuoH	410	NonEssential	0.42	1678	88.0325	1097	72.9268	192
684	Rv2413c	Rv2413c	316	NonEssential	-0.302	1052	90.0949	746	58.8608	1176
685	Rv0016c	pbpA	491	NonEssential	-0.256	1076	91.8534	479	56.4155	1422
686	Rv2727c	miaA	314	Essential	-3.596	599	84.4904	1656	64.0127	723
687	Rv0227c	Rv0227c	421	Essential	-13.167	37	84.5724	1643	57.4822	1301
688	Rv2977c	thiL	333	Essential	-2.492	690	84.1291	1713	65.7658	585
689	Rv2611c	Rv2611c	316	Essential	-7.73	292	84.5728	1642	60.1266	1056
690	Rv2165c	Rv2165c	396	Essential	-8.395	245	86.4226	1345	56.5657	1401
691	Rv1349	irtB	579	NonEssential	-0.885	890	85.6649	1469	65.1123	637
692	Rv3802c	Rv3802c	336	Essential	-1.369	807	85.7738	1450	63.6905	746
693	Rv3645	Rv3645	549	Essential	-2.549	681	86.5968	1323	60.6557	1001
694	Rv2606c	snzP	299	NonEssential	0.93	2734	95.5964	90	73.2441	183
695	Rv0879c	Rv0879c	91	Essential	-4.226	554	80	2194	71.4286	261
696	Rv2971	Rv2971	282	Essential	-11.026	104	71.9701	2699	72.695	207
697	Rv3678c	Rv3678c	151	NonEssential	0.053	1259	86.755	1290	67.5497	464
698	Rv1477	ripA	472	Essential	-5.701	445	85.3143	1520	60.1695	1051
699	Rv1202	dapE	354	Essential	-1.441	799	82.806	1870	69.4915	348
700	Rv3327	Rv3327	570	NonEssential	0.695	2227	95.2953	105	64.386	689
701	Rv2172c	Rv2172c	301	Essential	-4.465	530	84.2303	1696	63.1229	794
702	Rv3719	Rv3719	470	NonEssential	-0.134	1144	88.3617	1048	62.766	831
703	Rv2500c	fadE19	394	NonEssential	0.668	2177	92.6777	348	67.0051	500
704	Rv1131	prpC	393	NonEssential	0.501	1825	88.117	1080	75.3181	120
705	Rv1622c	cydB	346	Essential	-2.688	668	86.3006	1360	60.6936	998
706	Rv3035	Rv3035	360	Essential	-2.933	648	83.662	1778	65.5556	601
707	Rv0003	recF	385	NonEssential	-4.675	513	87.1169	1242	57.6623	1274
708	Rv2881c	cdsA	306	Essential	-4.446	531	82.3094	1931	66.0131	569
709	Rv2386c	mbtI	450	Essential	-0.423	1005	82.5185	1906	74.8889	131
710	Rv1656	argF	307	Essential	-0.937	879	89.5114	854	57.329	1314
711	Rv3276c	purK	429	Essential	-9.169	189	85.5245	1489	56.8765	1371
712	Rv2861c	mapB	285	NonEssential	0.783	2400	94.2632	173	67.3684	477
713	Rv2149c	yfiH	250	NonEssential	-1.021	862	86.94	1263	61.6	930
714	Rv3544c	fadE28	339	NonEssential	-0.015	1212	87.6745	1152	64.3068	696
715	Rv3720	Rv3720	420	NonEssential	0.535	1887	89.0357	936	71.9048	240
716	Rv1019	Rv1019	197	NonEssential	-0.205	1099	86.5724	1325	64.9746	643
717	Rv3032	Rv3032	414	Essential	-2.174	718	80.9783	2093	71.4976	257
718	Rv3559c	Rv3559c	262	NonEssential	0.807	2439	93.8168	217	68.3206	417
719	Rv1590	Rv1590	79	NonEssential	-0.54	976	86.4979	1337	63.2911	773
720	Rv2986c	hupB	214	NonEssential	-2.843	652	93.2477	275	50.4673	2159
721	Rv2554c	Rv2554c	170	Essential	-4.36	538	86.2549	1370	58.8235	1179
722	Rv2973c	recG	737	NonEssential	-0.515	981	86.6554	1315	63.0936	795
723	Rv3668c	Rv3668c	232	NonEssential	0.263	1464	86.5517	1330	70.2586	307
724	Rv3262	fbiB	448	NonEssential	0.352	1589	89.096	923	65.625	596
725	Rv3249c	Rv3249c	211	NonEssential	0.055	1262	88.673	1000	62.5592	846
726	Rv3231c	Rv3231c	169	NonEssential	-1.585	780	86.3905	1348	60.9467	980
727	Rv3247c	tmk	214	Essential	-6.481	380	82.5545	1903	62.6168	842
728	Rv2569c	Rv2569c	314	NonEssential	-0.318	1042	87.914	1120	61.1465	966
729	Rv3602c	panC	309	Essential	-3.926	578	85.89	1434	59.5469	1116
730	Rv1159	pimE	431	NonEssential	-1.545	788	85.6071	1481	62.413	859
731	Rv0053	rpsF	96	Essential	-10.207	136	95.4167	96	44.7917	2899
732	Rv3924c	rpmH	47	Essential	-11.992	60	94.3262	168	44.6809	2906
733	Rv0084	hycD	316	Essential	-1.702	767	91.2447	568	52.8481	1805
734	Rv1406	fmt	312	Essential	-4.341	539	88.8462	969	54.1667	1639
735	Rv0155	pntAa	366	NonEssential	-0.328	1037	90.1503	736	56.8306	1376
736	Rv1009	rpfB	362	NonEssential	-0.456	998	88.9365	953	58.5635	1198
737	Rv0519c	Rv0519c	300	NonEssential	0.593	2005	94	198	61.3333	950
738	Rv2410c	Rv2410c	325	NonEssential	0.863	2573	92.4308	386	72.9231	194
739	Rv0431	Rv0431	164	Essential	-9.753	156	81.311	2064	61.5854	934
740	Rv2237A	Rv2237A	78	NonEssential	0.187	1388	93.5897	234	55.1282	1543
741	Rv0433	Rv0433	376	NonEssential	0.41	1660	91.5824	521	60.6383	1003
742	Rv2699c	Rv2699c	100	NonEssential	-6.761	366	80.9583	2096	64	725
743	Rv2525c	Rv2525c	240	NonEssential	0.699	2235	92.1528	435	66.6667	519
744	Rv0796	Rv0796	328	Essential	-3.919	581	73.9109	2609	97.2561	2
745	Rv0696	Rv0696	470	NonEssential	0.083	1283	87.7021	1150	63.4043	764
746	Rv0806c	cpsY	532	NonEssential	0.467	1752	91.7293	498	61.2782	955
747	Rv2366c	Rv2366c	435	NonEssential	-0.648	942	87.9349	1115	59.0805	1153
748	Rv3422c	Rv3422c	168	NonEssential	-2.653	671	85.9226	1428	59.5238	1118
749	Rv0385	Rv0385	390	NonEssential	0.114	1309	85.7692	1454	67.6923	453
750	Rv3227	aroA	450	Essential	-9.008	199	86.3556	1354	54	1670
751	Rv1607	chaA	360	NonEssential	0.817	2464	92.1296	438	70	321
752	Rv0006	gyrA	838	Essential	-9.076	194	87.4244	1194	52.6253	1839
753	Rv3626c	Rv3626c	350	Essential	-6.043	416	86.7	1303	55.4286	1514
754	Rv1423	whiA	325	Essential	-3.526	604	97.2923	25	47.3846	2607
755	Rv2907c	rimM	176	Essential	-2.811	656	83.5227	1793	63.0682	798
756	Rv3789	Rv3789	121	NonEssential	-1.88	753	86.1983	1376	59.5041	1120
757	Rv0983	pepD	464	NonEssential	-0.448	1000	83.5309	1791	67.4569	465
758	Rv1621c	cydD	527	NonEssential	-2.565	679	83.1879	1827	63.5674	754
759	Rv1300	hemK	325	Essential	-5.119	485	80.6308	2127	64.9231	649
760	Rv3228	Rv3228	330	NonEssential	-0.299	1055	91.4848	532	53.9394	1676
761	Rv3057c	Rv3057c	287	NonEssential	-0.984	866	89.547	850	55.0523	1551
762	Rv2151c	ftsQ	314	Essential	-4.005	576	84.793	1609	59.8726	1082
763	Rv3146	nuoB	184	NonEssential	1.022	2964	97.3913	21	70.6522	289
764	Rv0475	hbhA	199	NonEssential	0.134	1337	90.2261	721	58.2915	1221
765	Rv0691A	Rv0691A	62	NonEssential	0.501	1826	92.5806	365	59.6774	1097
766	Rv2609c	Rv2609c	351	Essential	-2.317	699	83.5708	1787	62.963	805
767	Rv2520c	Rv2520c	75	Essential	-8.078	267	82.1333	1954	60	1068
768	Rv3143	Rv3143	133	NonEssential	0.079	1278	87.1805	1232	63.1579	789
769	Rv1303	Rv1303	161	Essential	-12.365	53	81.0248	2084	59.0062	1161
770	Rv0795	Rv0795	108	NonEssential	-4.012	575	71.317	2721	88.8889	5
771	Rv2406c	Rv2406c	142	NonEssential	0.097	1294	91.1972	575	56.338	1433
772	Rv0041	leuS	969	Essential	-8.704	222	90.5831	668	48.6068	2415
773	Rv0860	fadB	720	NonEssential	0.224	1423	92.6389	354	55.2778	1529
774	Rv2342	Rv2342	85	NonEssential	-0.726	923	80.9804	2092	70.5882	293
775	Rv0050	ponA1	678	NonEssential	-1.052	860	91.8584	478	51.6224	1969
776	Rv3795	embB	1098	Essential	-5.845	435	89.0543	931	51.8215	1943
777	Rv1489A	Rv1489A	76	NonEssential	-0.641	944	87.9386	1114	57.8947	1256
778	Rv1331	Rv1331	101	NonEssential	0.541	1898	91.2871	561	62.3762	864
779	Rv0216	Rv0216	337	NonEssential	-1.135	843	86.8447	1274	58.457	1206
780	Rv1306	atpF	171	Essential	-8.713	221	84.4834	1659	56.1404	1445
781	Rv2446c	Rv2446c	123	NonEssential	-0.471	996	81.7344	2010	69.9187	324
782	Rv3220c	Rv3220c	501	NonEssential	0.822	2473	89.8869	792	78.4431	66
783	Rv0540	Rv0540	220	NonEssential	0.024	1238	83.1439	1831	71.3636	263
784	Rv1081c	Rv1081c	144	NonEssential	-0.976	870	78.125	2347	75	123
785	Rv3792	aftA	643	Essential	-5.973	423	86.5267	1335	54.5879	1591
786	Rv3455c	truA	256	NonEssential	-1.411	804	86.1523	1381	58.9844	1164
787	Rv3838c	pheA	321	Essential	-7.829	285	84.1329	1712	57.0093	1353
788	Rv2753c	dapA	300	Essential	-8.061	269	81.9667	1980	59.6667	1101
789	Rv1698	mctB	314	NonEssential	0.067	1274	84.8885	1593	67.1975	484
790	Rv0556	Rv0556	171	NonEssential	-2.273	706	83.8207	1754	61.9883	895
791	Rv3541c	Rv3541c	129	NonEssential	0.129	1328	90.8527	630	56.5891	1400
792	Rv1709	scpA	278	NonEssential	-1.111	845	88.0156	1102	56.4748	1415
793	Rv3499c	mce4A	400	NonEssential	0.288	1497	87.475	1185	64.5	680
794	Rv0005	gyrB	675	Essential	-11.389	92	85.2071	1535	53.4815	1737
795	Rv1765c	Rv1765c	365	NonEssential	0.242	1445	82.4256	1917	91.5068	3
796	Rv2538c	aroB	362	Essential	-9.2	185	75.788	2510	64.6409	670
797	Rv2677c	hemY	452	Essential	-5.251	472	82.3636	1924	61.0619	971
798	Rv3586	Rv3586	358	NonEssential	0.086	1285	92.5978	363	53.6313	1724
799	Rv2694c	Rv2694c	122	NonEssential	-1.479	796	92.582	364	50	2213
800	Rv1193	fadD36	473	NonEssential	0.179	1382	88.7315	991	60.6765	999
801	Rv2746c	pgsA3	209	Essential	-2.005	735	85.7257	1461	58.8517	1177
802	Rv0353	hspR	126	NonEssential	0.037	1242	88.5714	1015	59.5238	1117
803	Rv2825c	Rv2825c	215	NonEssential	-0.863	897	89.1473	906	54.8837	1572
804	Rv3818	Rv3818	516	NonEssential	0.839	2515	91.812	487	68.9922	377
805	Rv2135c	Rv2135c	236	NonEssential	0.276	1479	87.3305	1211	64.4068	687
806	Rv0283	eccB3	538	Essential	-7.014	353	82.8315	1864	58.9219	1169
807	Rv3718c	Rv3718c	147	NonEssential	0.743	2315	90.4762	683	68.7075	399
808	Rv2470	glbO	128	NonEssential	0.437	1705	89.5703	843	62.5	853
809	Rv1342c	Rv1342c	120	NonEssential	-1.182	830	81.8333	1997	65.8333	579
810	Rv3807c	Rv3807c	165	Essential	-12.826	41	80	2193	58.7879	1181
811	Rv2969c	Rv2969c	255	Essential	-9.296	177	82.8105	1867	56.8627	1374
812	Rv1095	phoH2	433	NonEssential	0.788	2404	96.2356	56	61.2009	961
813	Rv3040c	Rv3040c	288	Essential	-3.804	587	85.3125	1523	57.2917	1322
814	Rv2700	Rv2700	216	NonEssential	0.045	1252	85.9028	1431	63.4259	763
815	Rv2733c	Rv2733c	512	NonEssential	-1.184	829	87.4056	1199	56.4453	1420
816	Rv2400c	subI	356	Essential	-1.496	795	82.2037	1942	64.0449	716
817	Rv1020	mfd	1234	NonEssential	0.453	1728	90.9873	604	59.4003	1127
818	Rv2521	bcp	157	NonEssential	0.28	1489	89.9363	775	58.5987	1196
819	Rv0038	Rv0038	202	NonEssential	0.278	1487	92.5083	374	54.4554	1603
820	Rv0409	ackA	385	NonEssential	0.083	1282	83.3203	1817	69.0909	369
821	Rv2982c	gpdA2	334	NonEssential	0.121	1317	89.511	855	57.485	1299
822	Rv0351	grpE	235	Essential	-7.573	307	82.1844	1944	58.2979	1220
823	Rv2377c	mbtH	71	NonEssential	0.153	1352	81.1133	2079	80.2817	40
824	Rv1107c	xseB	85	NonEssential	-0.632	947	80.9412	2101	68.2353	423
825	Rv3582c	ispD	231	Essential	-2.267	709	81.9553	1983	63.2035	784
826	Rv0524	hemL	462	Essential	-6.249	398	75.7426	2514	66.0173	567
827	Rv2224c	caeA	520	NonEssential	-1.336	812	80.0064	2191	67.3077	480
828	Rv1600	hisC1	380	Essential	-7.494	318	82	1976	58.6842	1191
829	Rv3794	embA	1094	Essential	-6.452	385	87.7133	1148	51.7367	1954
830	Rv2095c	pafC	316	NonEssential	-0.029	1201	87.7426	1142	59.1772	1147
831	Rv0875c	Rv0875c	162	NonEssential	-1.097	850	79.9383	2201	67.9012	439
832	Rv3497c	mce4C	357	NonEssential	0.448	1717	86.1111	1392	68.9076	382
833	Rv2327	Rv2327	163	NonEssential	0.372	1614	84.7853	1612	71.1656	267
834	Rv1693	Rv1693	58	NonEssential	-0.368	1022	79.3103	2256	72.4138	214
835	Rv3366	spoU	154	NonEssential	0.047	1257	89.6429	828	56.4935	1413
836	Rv1432	Rv1432	473	NonEssential	0.157	1358	81.6068	2024	75.2643	121
837	Rv3253c	Rv3253c	495	NonEssential	0.537	1892	88.6465	1005	65.4545	609
838	Rv1321	Rv1321	226	NonEssential	0.826	2487	95	122	61.9469	899
839	Rv1893	Rv1893	72	NonEssential	-5.692	447	90.7407	651	48.6111	2412
840	Rv0009	ppiA	182	NonEssential	0.182	1384	94.3315	167	51.6484	1964
841	Rv3550	echA20	247	NonEssential	0.716	2262	94.2308	175	59.919	1079
842	Rv2976c	ung	227	NonEssential	0.587	1987	91.4537	542	60.793	989
843	Rv3147	nuoC	236	NonEssential	-0.121	1153	87.613	1162	58.4746	1204
844	Rv3627c	Rv3627c	461	Essential	-2.951	644	85.4664	1500	56.833	1375
845	Rv0379	secE2	71	NonEssential	0.167	1368	97.1831	28	50.7042	2123
846	Rv0958	Rv0958	459	NonEssential	0.172	1372	94.6078	145	51.4161	2003
847	Rv1472	echA12	285	NonEssential	0.585	1984	93.4912	246	57.5439	1291
848	Rv1234	Rv1234	175	NonEssential	0.277	1485	86.6667	1313	64	724
849	Rv0364	Rv0364	227	Essential	-7.504	315	76.7548	2448	63.4361	762
850	Rv1457c	Rv1457c	261	NonEssential	-1.406	805	82.037	1971	63.6015	750
851	Rv1780	Rv1780	187	NonEssential	0.535	1888	88.5294	1020	65.2406	624
852	Rv2718c	nrdR	154	NonEssential	0.902	2660	94.9675	125	63.6364	747
853	Rv1631	coaE	407	Essential	-2.746	664	82.3587	1925	61.4251	946
854	Rv0013	trpG	232	Essential	-7.258	333	88.8147	975	50	2221
855	Rv2899c	fdhD	276	NonEssential	-0.318	1040	83.0133	1849	64.8551	653
856	Rv2399c	cysT	283	NonEssential	-0.07	1181	87.6266	1157	58.3039	1219
857	Rv2696c	Rv2696c	259	NonEssential	-0.91	886	84.2278	1697	61.0039	974
858	Rv3024c	trmU	367	NonEssential	0.236	1439	89.8683	795	57.2207	1328
859	Rv1055	Rv1055	44	NonEssential	-10.044	142		3217	72.7273	205
860	Rv0449c	Rv0449c	439	NonEssential	0.91	2684	91.4579	540	69.4761	349
861	Rv1111c	Rv1111c	327	Essential	-8.244	254	78.6137	2312	60.5505	1007
862	Rv3107c	agpS	527	NonEssential	0.121	1316	90.9867	605	54.0797	1654
863	Rv1254	Rv1254	383	Essential	-2.067	727	82.054	1969	62.141	882
864	Rv2670c	Rv2670c	369	NonEssential	0.29	1505	89.9277	779	57.4526	1307
865	Rv1981c	nrdF1	322	NonEssential	1.116	3188	92.6619	350	79.1925	53
866	Rv2604c	snoP	198	NonEssential	0.74	2309	88.1061	1082	72.7273	203
867	Rv3489	Rv3489	54	Essential	-4.142	562	89.8148	802	50	2222
868	Rv0001	dnaA	507	Essential	-11.914	68	90.618	665	45.1677	2871
869	Rv0552	Rv0552	534	Essential	-0.129	1146	86.829	1278	58.8015	1180
870	Rv0881	Rv0881	288	NonEssential	-0.419	1009	85.6771	1466	59.375	1130
871	Rv1173	fbiC	856	NonEssential	0.962	2802	93.1912	285	66.472	529
872	Rv1284	canA	163	NonEssential	0.605	2024	88.9571	951	65.0307	640
873	Rv3267	Rv3267	498	NonEssential	0.614	2042	88.5743	1014	66.0643	561
874	Rv1239c	corA	366	NonEssential	0.471	1757	84.6995	1625	71.8579	242
875	Rv2864c	Rv2864c	603	NonEssential	0.099	1295	80.1271	2181	74.1294	151
876	Rv2849c	cobO	207	NonEssential	-0.978	869	90.1932	728	51.2077	2032
877	Rv2983	Rv2983	214	NonEssential	-0.162	1126	85.0935	1557	61.215	960
878	Rv0242c	fabG4	454	NonEssential	0.29	1503	92.1145	439	53.7445	1707
879	Rv0693	pqqE	391	NonEssential	-0.607	951	83.555	1788	61.6368	926
880	Rv3317	sdhD	144	NonEssential	0.538	1895	89.4444	864	61.8056	910
881	Rv0675	echA5	263	NonEssential	0.115	1311	91.6857	505	52.4715	1858
882	Rv3307	deoD	268	NonEssential	0.174	1374	88.3769	1043	57.8358	1259
883	Rv1404	Rv1404	160	NonEssential	-0.916	885	79.4688	2244	66.25	548
884	Rv1178	Rv1178	362	NonEssential	0.336	1569	88.8766	962	59.116	1152
885	Rv2234	ptpA	163	NonEssential	-3.496	606	85.5215	1490	54.6012	1589
886	Rv3568c	hsaC	300	NonEssential	0.932	2738	92.8	332	65.3333	619
887	Rv0049	Rv0049	137	NonEssential	-0.696	931	93.2847	268	48.1752	2499
888	Rv2211c	gcvT	379	Essential	-2.327	697	75.9028	2502	67.0185	499
889	Rv2739c	Rv2739c	388	NonEssential	0.619	2057	89.0421	935	64.1753	707
890	Rv0667	rpoB	1172	Essential	-9.567	163	96.5102	48	25.8532	3493
891	Rv1634	Rv1634	471	NonEssential	-0.174	1114	81.9674	1979	65.3928	614
892	Rv3261	fbiA	331	NonEssential	0.515	1848	86.9637	1262	65.5589	600
893	Rv3423c	alr	408	Essential	-4.21	557	86.7402	1295	52.451	1859
894	Rv0066c	icd2	745	NonEssential	0.403	1652	89.7808	813	57.9866	1249
895	Rv3025c	iscS	393	Essential	-1.315	814	81.0857	2080	62.8499	820
896	Rv2118c	Rv2118c	280	NonEssential	0.641	2111	89.9048	786	62.8571	816
897	Rv0501	galE2	376	NonEssential	0.658	2155	91.7287	499	60.1064	1063
898	Rv3492c	Rv3492c	160	NonEssential	-0.568	967	82.0938	1960	63.125	793
899	Rv3601c	panD	139	Essential	-4.065	571	77.1497	2429	64.0288	720
900	Rv3853	rraA	157	NonEssential	0.2	1403	90.0955	745	54.7771	1580
901	Rv0258c	Rv0258c	151	NonEssential	0.393	1637	94.9227	129	51.6556	1963
902	Rv1047	Rv1047	415	NonEssential	0.798	2422	86.7159	1298	83.6145	14
903	Rv2842c	Rv2842c	183	Essential	-8.369	248	81.7486	2008	55.7377	1479
904	Rv2206	Rv2206	236	Essential	-5.419	463	81.1794	2073	58.4746	1203
905	Rv0752c	fadE9	390	NonEssential	0.668	2176	91.7821	491	60	1067
906	Rv2401A	Rv2401A	67	Essential	-4.116	565	78.209	2342	62.6866	836
907	Rv3131	Rv3131	332	NonEssential	-0.328	1036	78.3204	2334	68.9759	379
908	Rv2844	Rv2844	162	NonEssential	-0.933	880	84.0123	1729	59.2593	1141
909	Rv3503c	fdxD	63	NonEssential	0.198	1400	88.6243	1009	57.1429	1339
910	Rv3006	lppZ	373	NonEssential	-0.662	938	83.1412	1832	60.8579	985
911	Rv3677c	Rv3677c	264	NonEssential	0.306	1529	87.1907	1229	60.6061	1005
912	Rv0817c	Rv0817c	270	NonEssential	-1.072	857	81.5432	2028	62.2222	876
913	Rv0498	Rv0498	280	NonEssential	1.196	3365	93.2857	267	74.6429	137
914	Rv0967	csoR	119	NonEssential	0.24	1444	84.0336	1725	65.5462	602
915	Rv0827c	kmtR	130	NonEssential	0.376	1618	81.3718	2053	76.1538	100
916	Rv0531	Rv0531	105	NonEssential	-3.852	584	77.9206	2370	62.8571	818
917	Rv0414c	thiE	222	NonEssential	-0.281	1068	86.2162	1374	57.2072	1330
918	Rv3498c	mce4B	350	NonEssential	0.5	1823	87.8286	1131	62.8571	817
919	Rv1370c	Rv1370c	108	NonEssential	-4.902	502		3271	99.0741	1
920	Rv2185c	TB16.3	144	NonEssential	-0.263	1073	85.5556	1485	58.3333	1218
921	Rv0390	Rv0390	140	NonEssential	-0.19	1108	82.0476	1970	64.2857	698
922	Rv1628c	Rv1628c	163	NonEssential	0.378	1622	90.4294	691	55.8282	1471
923	Rv2507	Rv2507	273	NonEssential	-1.902	745	78.3639	2329	64.1026	712
924	Rv3003c	ilvB1	618	Essential	-5.103	487	63.3771	2911	68.7702	395
925	Rv3669	Rv3669	172	Essential	-8.135	263	87.6744	1153	48.8372	2377
926	Rv1565c	Rv1565c	729	Essential	-1.32	813	80.8711	2107	62.1399	883
927	Rv2620c	Rv2620c	141	NonEssential	-0.277	1069	84.6809	1627	59.5745	1113
928	Rv3251c	rubA	55	NonEssential	0.22	1418	82.4848	1909	67.2727	482
929	Rv3672c	Rv3672c	273	NonEssential	-1.3	815	85.8852	1435	54.9451	1566
930	Rv2375	Rv2375	105	NonEssential	0.608	2032	93.4444	252	55.2381	1536
931	Rv2556c	Rv2556c	129	NonEssential	0.618	2056	91.4729	537	58.1395	1233
932	Rv1100	Rv1100	233	NonEssential	-1.52	790	79.5923	2238	63.0901	796
933	Rv0880	Rv0880	143	NonEssential	0.055	1261	84.2657	1692	62.2378	875
934	Rv0333	Rv0333	124	NonEssential	-0.047	1189	86.0887	1396	58.0645	1244
935	Rv1066	Rv1066	131	NonEssential	-0.027	1205	87.7354	1146	55.7252	1481
936	Rv0563	htpX	286	NonEssential	0.481	1787	85.3497	1513	66.4336	533
937	Rv0815c	cysA2	277	NonEssential	1.287	3553	93.3213	265	83.3935	15
938	Rv0877	Rv0877	262	NonEssential	0.529	1877	87.271	1217	63.7405	741
939	Rv0553	menC	326	Essential	-4.646	518	80.4141	2158	58.8957	1172
940	Rv1712	cmk	230	Essential	-4.119	563	85.4348	1506	53.0435	1781
941	Rv0944	Rv0944	158	NonEssential	0.392	1636	92.0253	450	53.1646	1769
942	Rv3496c	mce4D	451	NonEssential	0.646	2130	85.0702	1564	73.8359	166
943	Rv3488	Rv3488	107	NonEssential	0.535	1885	95.3271	102	52.3364	1873
944	Rv0638	secE1	161	Essential	-15.489	11	79.1615	2268	54.6584	1586
945	Rv2707	Rv2707	324	NonEssential	0.623	2071	85.7767	1449	69.4444	351
946	Rv1122	gnd2	340	Essential	-2.968	639	86.0588	1401	52.6471	1831
947	Rv0202c	mmpL11	966	NonEssential	0.506	1837	86.991	1257	63.2505	778
948	Rv2552c	aroE	269	Essential	-9.011	198	78.0545	2355	57.2491	1327
949	Rv2728c	Rv2728c	231	Essential	-3.387	612	76.9048	2441	62.7706	830
950	Rv3194c	Rv3194c	340	NonEssential	0.816	2463	88.3235	1053	69.1176	368
951	Rv1620c	cydC	576	NonEssential	-0.855	898	80.2402	2169	62.8472	822
952	Rv3163c	Rv3163c	423	NonEssential	0.06	1268	83.7943	1762	62.4113	860
953	Rv2468c	Rv2468c	167	NonEssential	0.151	1351	86.7066	1301	58.0838	1242
954	Rv2698	Rv2698	161	NonEssential	-0.266	1072	84.4513	1662	59.0062	1162
955	Rv0500	proC	295	Essential	-6.705	369		3078	67.7966	448
956	Rv2391	sirA	563	NonEssential	0.514	1847	87.1405	1239	62.8774	814
957	Rv0156	pntAb	110	NonEssential	-0.207	1097	88.7879	983	52.7273	1823
958	Rv2843	Rv2843	181	NonEssential	-1.432	801	81.7956	2003	59.6685	1100
959	Rv1314c	Rv1314c	193	NonEssential	0.732	2298	88.2383	1067	66.3212	541
960	Rv1332	Rv1332	218	NonEssential	0.567	1951	86.7431	1292	64.6789	664
961	Rv2240c	Rv2240c	196	NonEssential	-1.701	768	78.699	2305	62.7551	833
962	Rv1691	Rv1691	250	NonEssential	0.287	1495	89.1067	920	55.6	1494
963	Rv0184	Rv0184	249	NonEssential	0.316	1543	90.1406	738	54.2169	1631
964	Rv0423c	thiC	547	Essential	-5.557	452	89.808	805	46.9835	2661
965	Rv2674	msrB	136	NonEssential	0.265	1466	90.1471	737	53.6765	1717
966	Rv3531c	Rv3531c	375	NonEssential	-0.945	877	86.3111	1358	53.8667	1687
967	Rv2502c	accD1	529	NonEssential	1.021	2960	93.2325	280	64.4612	683
968	Rv0653c	Rv0653c	231	NonEssential	0.48	1785	86.1111	1391	63.6364	748
969	Rv2993c	Rv2993c	239	Essential	-8.645	226	84.1911	1706	51.4644	1992
970	Rv0291	mycP3	461	Essential	-4.26	550	81.5907	2025	57.0499	1349
971	Rv1534	Rv1534	225	NonEssential	0.397	1641	89.1111	918	56.8889	1370
972	Rv3465	rmlC	202	NonEssential	-0.988	865	79.4059	2249	62.8713	815
973	Rv1350	fabG2	247	NonEssential	0.646	2132	92.3077	412	56.6802	1391
974	Rv0611c	Rv0611c	127	NonEssential	0.048	1258	96.4567	49	47.2441	2629
975	Rv3236c	Rv3236c	385	NonEssential	0.134	1335	87.987	1107	55.5844	1499
976	Rv0157	pntB	475	NonEssential	0.642	2115	92.1895	430	56.6316	1396
977	Rv3537	kstD	563	NonEssential	0.983	2853	91.9538	460	65.1865	629
978	Rv3212	Rv3212	407	NonEssential	-0.798	914	83.7838	1766	57.7396	1271
979	Rv2378c	mbtG	431	NonEssential	0.619	2059	82.85	1862	80.7425	36
980	Rv0955	Rv0955	455	Essential	-2.19	715	83.37	1810	56.2637	1435
981	Rv0358	Rv0358	215	NonEssential	-4.227	553	77.6434	2393	60.4651	1013
982	Rv2782c	pepR	438	NonEssential	0.374	1616	89.8973	788	55.0228	1557
983	Rv0422c	thiD	265	NonEssential	-1.18	832	79.7107	2228	61.8868	904
984	Rv0111	Rv0111	685	NonEssential	-0.269	1071	85.2433	1533	56.9343	1363
985	Rv2966c	Rv2966c	188	NonEssential	0.07	1275	85.195	1537	59.0426	1158
986	Rv2229c	Rv2229c	245	Essential	-4.434	533	80.4694	2148	57.551	1289
987	Rv3551	Rv3551	292	NonEssential	1.126	3212	91.9178	468	70.5479	294
988	Rv3237c	Rv3237c	160	NonEssential	0.177	1376	85.3125	1521	60	1073
989	Rv2158c	murE	535	Essential	-6.728	367	84.9564	1581	51.215	2030
990	Rv1476	Rv1476	186	Essential	-4.984	494	81.6487	2020	55.914	1465
991	Rv1538c	ansA	326	NonEssential	-1.109	847	81.8865	1993	59.2025	1145
992	Rv1623c	cydA	485	Essential	-3.224	624	78.8797	2292	60	1074
993	Rv1206	fadD6	597	NonEssential	0.731	2294	87.7973	1134	65.9966	571
994	Rv1008	tatD	264	NonEssential	0.209	1410	88.2197	1068	55.303	1526
995	Rv0981	mprA	228	NonEssential	1.44	3753	96.7544	41	72.3684	216
996	Rv2231c	cobC	364	NonEssential	-0.907	888	85.3709	1512	54.3956	1610
997	Rv2299c	htpG	647	NonEssential	0.882	2619	92.7099	341	60.1236	1058
998	Rv3921c	Rv3921c	366	Essential	-8.476	240	89.1348	909	45.082	2878
999	Rv0455c	Rv0455c	148	Essential	-3.437	609	79.5946	2237	58.7838	1182
1000	Rv1163	narJ	201	NonEssential	0.207	1408	83.9138	1742	62.1891	881
1001	Rv2524c	fas	3069	Essential	-8.972	202	92.4737	381	28.5761	3449
1002	Rv0207c	Rv0207c	242	Essential	-7.966	277	89.1322	911	45.4545	2848
1003	Rv1072	Rv1072	278	NonEssential	0.428	1691	88.2734	1060	57.554	1288
1004	Rv2548A	Rv2548A	124	Essential	-10.534	128		3600	70.1613	312
1005	Rv3552	Rv3552	250	NonEssential	0.582	1977	90.94	615	56	1454
1006	Rv3648c	cspA	67	NonEssential	-3.923	579	97.9104	18	28.3582	3450
1007	Rv2216	Rv2216	301	NonEssential	0.603	2020	86.7774	1287	63.7874	740
1008	Rv3420c	rimI	158	NonEssential	-0.533	977	81.6561	2018	60.1266	1055
1009	Rv2772c	Rv2772c	157	NonEssential	-0.158	1131	82.4628	1912	60.5096	1009
1010	Rv2664	Rv2664	84	Essential	-11.875	72	75.5952	2521	55.9524	1462
1011	Rv1093	glyA1	426	Essential	-6.251	397		3227	68.0751	434
1012	Rv1595	nadB	527	Essential	-6.92	360	77.8115	2380	57.3055	1318
1013	Rv3664c	dppC	266	NonEssential	0.611	2041	92.4812	377	54.1353	1644
1014	Rv3005c	Rv3005c	279	NonEssential	0.088	1286	82.6583	1884	62.0072	892
1015	Rv3259	Rv3259	139	NonEssential	1.056	3038	93.4173	256	63.3094	771
1016	Rv1407	fmu	457	NonEssential	0.29	1506	89.5733	841	53.6105	1727
1017	Rv2286c	Rv2286c	230	NonEssential	0.54	1896	91.7391	495	53.913	1680
1018	Rv3044	fecB	359	NonEssential	-1.498	793	80.1393	2179	59.61	1109
1019	Rv3863	Rv3863	392	Essential	-8.154	260	78.7585	2302	55.3571	1521
1020	Rv3560c	fadE30	385	NonEssential	1.018	2952	94.7792	137	60.5195	1008
1021	Rv2392	cysH	254	NonEssential	-0.344	1029	87.0936	1247	52.7559	1821
1022	Rv1382	Rv1382	165	Essential	-7.898	282	79.7576	2222	54.5455	1596
1023	Rv3674c	nth	245	NonEssential	0.789	2407	91.3878	547	59.1837	1146
1024	Rv1696	recN	587	NonEssential	0.156	1355	86.5985	1322	56.3884	1423
1025	Rv0786c	Rv0786c	129	NonEssential	0.935	2748	90.2326	720	65.1163	635
1026	Rv3461c	rpmJ	37	Essential	-11.668	79		3837	72.973	190
1027	Rv3295	Rv3295	221	NonEssential	0.994	2885	90.8748	625	65.6109	598
1028	Rv3157	nuoM	553	NonEssential	0.657	2150	89.4967	858	59.6745	1098
1029	Rv0241c	htdX	280	NonEssential	0.292	1510	89.4107	868	53.5714	1731
1030	Rv2786c	ribF	331	Essential	-9.877	149	93.716	223	10.574	3738
1031	Rv1604	impA	270	Essential	-7.499	317	85.6481	1475	49.2593	2321
1032	Rv2745c	clgR	112	NonEssential	0.203	1405	85.6696	1468	58.0357	1247
1033	Rv0158	Rv0158	214	NonEssential	0.303	1524	89.5717	842	53.271	1756
1034	Rv0226c	Rv0226c	576	Essential	-4.09	568	81.6551	2019	55.2083	1537
1035	Rv3673c	Rv3673c	227	Essential	-2.137	721	82.5624	1899	55.5066	1505
1036	Rv0168	yrbE1B	289	NonEssential	-0.162	1128	84.7751	1616	56.7474	1385
1037	Rv1593c	Rv1593c	236	NonEssential	1.009	2924	89.8093	804	68.6441	400
1038	Rv3593	lpqF	452	NonEssential	-0.296	1056	83.8164	1755	57.3009	1320
1039	Rv0153c	ptbB	276	NonEssential	-0.691	933	81.721	2011	58.6957	1189
1040	Rv1013	pks16	544	NonEssential	1.287	3552	92.2426	420	73.8971	163
1041	Rv1247c	relB	89	NonEssential	-2.959	641		3257	71.9101	239
1042	Rv1919c	Rv1919c	154	NonEssential	0.372	1613	90.4762	682	52.5974	1844
1043	Rv0247c	Rv0247c	248	NonEssential	1.083	3105	93.629	230	62.9032	813
1044	Rv0289	espG3	295	Essential	-5.067	489	82.3729	1921	53.5593	1734
1045	Rv2018	Rv2018	239	NonEssential	-5.85	434		3458	71.5481	253
1046	Rv1127c	ppdK	490	NonEssential	0.526	1868	83.0204	1848	68.1633	430
1047	Rv3680	Rv3680	386	NonEssential	0.758	2344	91.8437	481	57.2539	1324
1048	Rv3907c	pcnA	480	Essential	-8.541	233	91.3542	551	33.3333	3365
1049	Rv0011c	Rv0011c	93	NonEssential	-2.652	672	93.5484	240	38.7097	3238
1050	Rv3039c	echA17	254	Essential	-2.276	705	80.8727	2106	57.0866	1346
1051	Rv3868	eccA1	573	NonEssential	0.755	2337	89.1216	913	61.7801	914
1052	Rv3703c	Rv3703c	425	NonEssential	-0.227	1091	87.6471	1155	52	1914
1053	Rv3250c	rubB	60	NonEssential	0.681	2195	91.1111	584	56.6667	1392
1054	Rv2069	sigC	185	NonEssential	0.818	2468	84.6486	1630	77.8378	75
1055	Rv1371	Rv1371	489	NonEssential	0.562	1931	92.8425	324	51.9427	1923
1056	Rv0319	pcp	222	NonEssential	0.192	1393	91.2162	570	50	2237
1057	Rv2582	ppiB	308	NonEssential	-0.021	1209	80.2652	2167	62.987	803
1058	Rv2672	Rv2672	528	NonEssential	0.493	1808	84.8264	1601	63.2576	776
1059	Rv2736c	recX	174	NonEssential	-0.806	910	85.9962	1411	52.2989	1877
1060	Rv3438	Rv3438	280	NonEssential	-2.302	703	85.5	1496	51.4286	2002
1061	Rv3311	Rv3311	420	NonEssential	0.144	1346	84.7619	1619	58.0952	1237
1062	Rv0819	mshD	315	NonEssential	-0.1	1165	79.7407	2223	62.8571	819
1063	Rv0695	Rv0695	251	NonEssential	-0.084	1176	75.8566	2505	66.5339	525
1064	Rv3661	Rv3661	287	NonEssential	0.766	2364	91.7073	504	57.1429	1341
1065	Rv3683	Rv3683	319	NonEssential	0.081	1280	82.6959	1880	60.1881	1048
1066	Rv0123	Rv0123	122	Essential	-13.477	28		3025	59.0164	1159
1067	Rv2625c	Rv2625c	393	NonEssential	0.346	1578	89.5674	844	52.9262	1795
1068	Rv3048c	nrdF2	324	Essential	-5.566	451		3731	80.5556	37
1069	Rv1210	tagA	204	NonEssential	0.695	2226	87.0343	1251	63.7255	742
1070	Rv0466	Rv0466	264	NonEssential	0.739	2308	90.8333	633	57.5758	1286
1071	Rv1670	Rv1670	115	NonEssential	-0.697	930	87.8261	1132	50.4348	2163
1072	Rv1171	Rv1171	146	NonEssential	0.091	1290	79.3836	2250	64.3836	690
1073	Rv3765c	tcrX	234	NonEssential	0.081	1281	94.7863	136	45.7265	2816
1074	Rv2749	Rv2749	104	NonEssential	0.595	2011	86.1538	1380	62.5	848
1075	Rv1627c	Rv1627c	402	NonEssential	1.35	3643	95.5224	92	66.9154	505
1076	Rv2857c	Rv2857c	258	NonEssential	0.876	2605	92.8295	327	57.3643	1311
1077	Rv2851c	Rv2851c	156	NonEssential	0.588	1990	81.9017	1992	71.1538	268
1078	Rv1797	eccE5	406	Essential	-6.649	371	76.2808	2486	56.6502	1395
1079	Rv2257c	Rv2257c	272	NonEssential	0.184	1386	84.6324	1634	58.0882	1241
1080	Rv0697	Rv0697	479	NonEssential	-0.473	993	73.3507	2634	65.1357	634
1081	Rv1830	Rv1830	225	Essential	-9.142	190	93.9926	199	4	3874
1082	Rv1846c	blaI	138	NonEssential	0.046	1255	92.5483	370	47.1014	2642
1083	Rv2895c	viuB	283	NonEssential	0.562	1932	86.2662	1366	61.1307	968
1084	Rv3395c	Rv3395c	204	NonEssential	0.312	1539	83.9216	1740	60.7843	990
1085	Rv0784	Rv0784	228	NonEssential	0.156	1357	88.5088	1024	52.193	1890
1086	Rv3810	pirG	284	NonEssential	0.111	1306	83.3333	1816	59.1549	1148
1087	Rv2568c	Rv2568c	341	NonEssential	0.536	1890	87.8592	1126	57.7713	1265
1088	Rv1152	Rv1152	121	NonEssential	0.476	1773	88.1543	1077	56.1983	1440
1089	Rv0444c	rskA	232	NonEssential	-0.046	1191	89.4397	865	50	2231
1090	Rv0183	Rv0183	279	NonEssential	-0.813	908	88.3513	1050	49.1039	2334
1091	Rv1872c	lldD2	414	NonEssential	1.697	3901	93.3575	260	74.8792	132
1092	Rv0284	eccC3	1330	Essential	-6.314	394	89.3296	881	43.3083	3020
1093	Rv3557c	Rv3557c	200	NonEssential	0.852	2541	88.925	955	63	802
1094	Rv1411c	lprG	236	NonEssential	-1.136	842	80.7203	2123	57.2034	1331
1095	Rv2794c	pptT	227	Essential	-4.522	525	88.8473	968	45.815	2806
1096	Rv2834c	ugpE	275	NonEssential	0.48	1784	92.5455	372	50.5455	2146
1097	Rv2793c	truB	298	NonEssential	-0.013	1215	84.6085	1637	56.0403	1452
1098	Rv0468	fadB2	286	NonEssential	-1.203	825	84.7261	1622	52.4476	1861
1099	Rv2828A	Rv2828A	89	NonEssential	-0.482	990	89.5506	849	48.3146	2469
1100	Rv0307c	Rv0307c	160	NonEssential	-0.138	1141	83.4896	1799	56.875	1372
1101	Rv0377	Rv0377	321	NonEssential	0.555	1917	92.108	442	51.7134	1955
1102	Rv3287c	rsbW	145	NonEssential	0.177	1380	85.6552	1474	55.8621	1466
1103	Rv3909	Rv3909	802	Essential	-5.866	433	83.9796	1733	50.4988	2153
1104	Rv3200c	Rv3200c	355	NonEssential	0.292	1509	85.6338	1477	57.1831	1334
1105	Rv2184c	Rv2184c	379	NonEssential	0.29	1502	88.4169	1034	53.0343	1783
1106	Rv1982A	vapB36	86	NonEssential	0.276	1480	83.1395	1833	60.4651	1014
1107	Rv0687	Rv0687	275	NonEssential	0.322	1550	83.8303	1752	60.3636	1022
1108	Rv1079	metB	388	NonEssential	1.006	2917	90.5155	676	63.9175	735
1109	Rv0904c	accD3	495	NonEssential	0.182	1385	84.7811	1614	57.1717	1335
1110	Rv3908	mutT4	248	Essential	-6.089	408	90.2218	723	39.5161	3206
1111	Rv1470	trxA	124	NonEssential	0.158	1360	85.0806	1561	56.4516	1419
1112	Rv0023	Rv0023	256	Essential	-5.531	457	91.1458	581	36.3281	3302
1113	Rv1083	Rv1083	88	NonEssential	-1.896	750	80.9091	2103	55.6818	1487
1114	Rv1694	tlyA	268	Essential	-3.128	628	87.6866	1151	47.7612	2561
1115	Rv0313	Rv0313	128	NonEssential	0.657	2153	85.1562	1545	64.8438	655
1116	Rv1723	Rv1723	415	NonEssential	0.49	1798	91.1245	582	51.5663	1973
1117	Rv0359	Rv0359	259	NonEssential	0.343	1575	85.2767	1528	57.9151	1255
1118	Rv2862c	Rv2862c	194	NonEssential	0.775	2389	89.6134	832	59.2784	1139
1119	Rv0496	Rv0496	328	NonEssential	1.15	3270	92.2358	422	64.6341	671
1120	Rv1492	mutA	615	NonEssential	-0.386	1016	83.7236	1773	54.7967	1576
1121	Rv1990c	Rv1990c	113	NonEssential	-0.252	1078	70.1327	2753	66.3717	538
1122	Rv1238	sugC	393	NonEssential	1.08	3095	88.5242	1023	71.5013	256
1123	Rv1714	Rv1714	270	NonEssential	0.45	1725	91.8519	480	50.3704	2174
1124	Rv3678A	Rv3678A	53	NonEssential	-0.419	1010	96.2264	57	35.8491	3311
1125	Rv3845	Rv3845	119	NonEssential	-0.175	1113	93.2773	270	43.6975	2996
1126	Rv3510c	Rv3510c	278	NonEssential	0.422	1681	91.1871	578	50.7194	2120
1127	Rv2462c	tig	466	NonEssential	0.507	1839	85.2647	1531	60.3004	1028
1128	Rv1863c	Rv1863c	256	NonEssential	0.61	2037	88.3073	1054	57.4219	1308
1129	Rv1160	mutT2	141	NonEssential	0.119	1315	82.9314	1854	58.156	1230
1130	Rv1001	arcA	402	NonEssential	0.16	1363	83.126	1835	58.4577	1205
1131	Rv3270	ctpC	718	NonEssential	0.979	2847	90.9749	609	61.4206	947
1132	Rv1448c	tal	373	NonEssential	0.428	1690	86.0054	1409	57.3727	1310
1133	Rv0367c	Rv0367c	129	NonEssential	-0.568	966	87.5969	1169	49.6124	2271
1134	Rv1263	amiB2	462	NonEssential	0.761	2351	92.0635	446	54.329	1615
1135	Rv0554	bpoC	262	NonEssential	0.923	2712	86.9084	1267	67.9389	437
1136	Rv3494c	mce4F	564	NonEssential	0.498	1815	85.6235	1479	59.3972	1129
1137	Rv0541c	Rv0541c	449	NonEssential	-0.11	1160	85.1336	1551	53.6748	1719
1138	Rv2219A	Rv2219A	140	NonEssential	-0.322	1038	79.9643	2196	58.5714	1197
1139	Rv3914	trxC	116	Essential	-1.899	748	91.8103	488	39.6552	3199
1140	Rv2972c	Rv2972c	237	NonEssential	0.115	1312	86.0759	1398	53.5865	1730
1141	Rv3473c	bpoA	261	NonEssential	0.465	1747	90.9323	616	50.9579	2077
1142	Rv3747	Rv3747	127	NonEssential	0.69	2216	88.189	1071	59.0551	1155
1143	Rv2117	Rv2117	97	NonEssential	0.477	1776	90.4639	686	51.5464	1979
1144	Rv0536	galE3	346	NonEssential	0.956	2790	88.4152	1036	65.3179	620
1145	Rv0309	Rv0309	218	NonEssential	-0.169	1119	83.211	1826	55.5046	1506
1146	Rv0432	sodC	240	NonEssential	0.402	1648	74.8442	2559	71.6667	247
1147	Rv3150	nuoF	445	NonEssential	0.728	2286	84.4345	1663	66.9663	504
1148	Rv0736	rslA	250	NonEssential	-1.448	797	76.7267	2450	58.4	1208
1149	Rv3256c	Rv3256c	346	Essential	-3.524	605	82.8516	1860	51.4451	1995
1150	Rv0017c	rodA	469	NonEssential	-0.377	1020	90.4904	679	46.0554	2765
1151	Rv1209	Rv1209	122	NonEssential	0.149	1350	80.2049	2172	61.4754	942
1152	Rv1791	PE19	99	NonEssential	-0.962	874		3387	72.7273	206
1153	Rv3284	Rv3284	143	NonEssential	0.516	1850	91.3287	556	51.049	2060
1154	Rv3717	Rv3717	241	NonEssential	0.891	2641	84.1909	1707	75.5187	118
1155	Rv1875	Rv1875	147	NonEssential	0.28	1490	89.1156	916	51.0204	2065
1156	Rv2714	Rv2714	324	NonEssential	1.192	3356	91.9959	456	64.8148	658
1157	Rv0236c	aftD	1400	Essential	-6.08	410	85.944	1420	47.0714	2647
1158	Rv2640c	Rv2640c	119	NonEssential	0.414	1666	83.4174	1804	60.5042	1010
1159	Rv1619	Rv1619	484	NonEssential	0.557	1923	85.8471	1438	59.5041	1119
1160	Rv0220	lipC	403	NonEssential	0.439	1708	85.2357	1534	58.0645	1245
1161	Rv0478	deoC	224	NonEssential	0.21	1413	86.6964	1306	53.125	1775
1162	Rv0200	Rv0200	229	NonEssential	-0.076	1177	82.2489	1934	56.7686	1383
1163	Rv0285	PE5	102	NonEssential	-5.745	441	79.2339	2263	52.9412	1792
1164	Rv3151	nuoG	806	NonEssential	0.727	2282	88.3685	1046	58.933	1167
1165	Rv1212c	glgA	387	NonEssential	0.285	1493	87.5452	1179	52.7132	1825
1166	Rv0473	Rv0473	456	NonEssential	0.848	2533	90.6469	661	57.4561	1306
1167	Rv1026	Rv1026	319	NonEssential	0.014	1231	86.2853	1362	52.0376	1907
1168	Rv2516c	Rv2516c	267	Essential	-9.912	147		3583	63.2959	772
1169	Rv2588c	yajC	115	NonEssential	-0.801	913	82.4638	1911	53.913	1681
1170	Rv2637	dedA	218	NonEssential	0.757	2343	92.3547	405	53.211	1763
1171	Rv0028	Rv0028	101	NonEssential	-0.548	972	93.0693	300	38.6139	3239
1172	Rv3004	cfp6	112	NonEssential	0.486	1795	84.6429	1631	59.8214	1087
1173	Rv3707c	Rv3707c	336	NonEssential	0.057	1264	78.3383	2331	61.6071	929
1174	Rv3605c	Rv3605c	158	NonEssential	0.45	1723	85.3165	1519	57.5949	1283
1175	Rv1570	bioD	226	NonEssential	-0.285	1064	82.8761	1858	54.4248	1605
1176	Rv2260	Rv2260	211	NonEssential	0.535	1884	88.7915	982	54.0284	1662
1177	Rv3434c	Rv3434c	237	NonEssential	0.431	1694	90.3657	701	50.6329	2136
1178	Rv3433c	Rv3433c	473	NonEssential	0.477	1780	86.9979	1255	55.3911	1519
1179	Rv2131c	cysQ	267	NonEssential	0.779	2396	84.3258	1687	67.4157	471
1180	Rv1488	Rv1488	381	NonEssential	1.135	3233	94.3438	165	59.0551	1157
1181	Rv0424c	Rv0424c	91	NonEssential	0.764	2360	90.8425	631	54.9451	1565
1182	Rv3158	nuoN	531	NonEssential	0.75	2328	86.9711	1260	61.0169	973
1183	Rv2164c	Rv2164c	384	Essential	-8.148	261	78.3811	2327	51.5625	1974
1184	Rv0098	fcoT	183	NonEssential	0.868	2582	89.071	926	60.1093	1062
1185	Rv2428	ahpC	195	NonEssential	1.28	3537	92.6154	358	64.6154	673
1186	Rv0797	Rv0797	364	NonEssential	0.351	1587	60.3968	2946	80.7692	35
1187	Rv3421c	Rv3421c	211	NonEssential	-3.042	635	86.019	1406	47.8673	2534
1188	Rv1065	Rv1065	188	NonEssential	0.308	1532	85	1576	55.8511	1468
1189	Rv3842c	glpQ1	274	NonEssential	0.04	1244	90.1642	735	47.4453	2598
1190	Rv0823c	Rv0823c	389	NonEssential	-2.222	712	91.9109	470	31.6195	3399
1191	Rv2922A	acyP	93	NonEssential	-0.803	912	85.3047	1525	50.5376	2149
1192	Rv3535c	hsaG	303	NonEssential	0.555	1918	75.8716	2504	73.9274	162
1193	Rv3201c	Rv3201c	1101	NonEssential	0.629	2082	85.7841	1446	60.0363	1066
1194	Rv2218	lipA	311	Essential	-5.037	490	92.1543	434	15.1125	3675
1195	Rv3361c	Rv3361c	183	NonEssential	-0.253	1077	83.9617	1737	53.0055	1786
1196	Rv0201c	Rv0201c	167	NonEssential	-0.151	1134	81.9461	1985	55.6886	1485
1197	Rv0101	nrp	2512	Essential	0.628	2078	88.535	1019	55.4538	1511
1198	Rv2063	mazE7	77	NonEssential	-1.809	758		3467	68.8312	391
1199	Rv2033c	Rv2033c	280	NonEssential	-0.038	1196	89.3274	883	47.8571	2538
1200	Rv2486	echA14	256	NonEssential	0.14	1342	88.2812	1059	50	2229
1201	Rv0479c	Rv0479c	348	Essential	-2.949	645	71.7193	2710	57.7586	1266
1202	Rv3690	Rv3690	217	NonEssential	0.231	1433	82.4962	1908	57.6037	1281
1203	Rv0950c	Rv0950c	332	NonEssential	-0.12	1154	80.8785	2105	56.9277	1365
1204	Rv2468A	Rv2468A	77	NonEssential	-0.049	1187	84.3506	1682	53.2468	1760
1205	Rv0517	Rv0517	436	NonEssential	-0.203	1100	86.0206	1405	50.6881	2125
1206	Rv1960c	parD1	83	NonEssential	0.418	1674	89.759	817	50.6024	2140
1207	Rv1157c	Rv1157c	371	NonEssential	0.884	2625	86.7026	1302	64.1509	709
1208	Rv2138	lppL	358	Essential	-2.513	686	72.0298	2691	57.8212	1262
1209	Rv0381c	Rv0381c	302	NonEssential	0.694	2224	81.9316	1987	68.2119	428
1210	Rv1408	rpe	232	Essential	-8.485	237	90.4454	690	12.069	3714
1211	Rv1474c	Rv1474c	187	NonEssential	0.909	2680	84.5455	1645	70.0535	319
1212	Rv1108c	xseA	415	NonEssential	0.957	2792	89.8996	787	60	1075
1213	Rv1121	zwf1	466	NonEssential	0.801	2433	90.4864	681	55.1502	1541
1214	Rv0497	Rv0497	310	NonEssential	-1.147	841	76.4409	2471	57.0968	1345
1215	Rv1762c	Rv1762c	262	NonEssential	0.779	2395	92.7481	336	51.9084	1929
1216	Rv3217c	Rv3217c	143	NonEssential	0.421	1679	78.2168	2341	65.035	639
1217	Rv2387	Rv2387	417	NonEssential	0.894	2648	92.486	376	54.1966	1637
1218	Rv1187	rocA	543	NonEssential	0.799	2425	90.7919	642	54.512	1598
1219	Rv3214	gpm2	203	NonEssential	-2.889	650	82.5616	1900	50.7389	2115
1220	Rv2251	Rv2251	475	NonEssential	0.984	2856	87.4526	1191	65.2632	623
1221	Rv3843c	Rv3843c	342	NonEssential	-0.248	1081	73.9669	2605	60.8187	988
1222	Rv1849	ureB	104	NonEssential	0.536	1889	86.0577	1402	56.7308	1386
1223	Rv0771	Rv0771	144	NonEssential	-2.947	646	84.7222	1623	48.6111	2411
1224	Rv1006	Rv1006	567	NonEssential	0.784	2401	84.2005	1703	65.7848	583
1225	Rv3890c	esxC	95	NonEssential	-0.375	1021	93.1579	291	32.6316	3379
1226	Rv0807	Rv0807	129	NonEssential	-0.167	1123	81.6667	2014	55.0388	1555
1227	Rv3711c	dnaQ	329	NonEssential	0.643	2120	85.8815	1437	59.2705	1140
1228	Rv1569	bioF1	386	NonEssential	-0.354	1027		3329	69.6891	342
1229	Rv0505c	serB1	373	Essential	-3.017	637	91.9035	473	19.3029	3589
1230	Rv1650	pheT	831	Essential	-9.841	152	88.4236	1032	24.5487	3514
1231	Rv2456c	Rv2456c	418	NonEssential	0.446	1713	90.7895	644	49.0431	2346
1232	Rv0456c	echA2	304	NonEssential	1.466	3776	95.1754	114	62.8289	823
1233	Rv2175c	Rv2175c	146	NonEssential	0.58	1972	91.6781	506	50	2210
1234	Rv2250c	Rv2250c	189	NonEssential	0.776	2390	82.7513	1876	67.7249	451
1235	Rv2411c	Rv2411c	551	NonEssential	1.497	3795	91.0103	599	69.873	328
1236	Rv1022	lpqU	243	NonEssential	1.063	3061	90.2949	712	61.3169	951
1237	Rv0547c	Rv0547c	294	NonEssential	-0.085	1175	84.898	1592	51.7007	1957
1238	Rv0513	Rv0513	182	NonEssential	0.36	1597	80.8425	2110	60.4396	1015
1239	Rv2317	uspB	274	NonEssential	1.288	3558	90	769	68.6131	402
1240	Rv3604c	Rv3604c	397	Essential	-4.844	506	77.2208	2425	52.8967	1798
1241	Rv3243c	Rv3243c	280	NonEssential	0.595	2008	89.6429	827	52.1429	1895
1242	Rv0270	fadD2	560	NonEssential	0.591	1998	86.7857	1285	56.0714	1450
1243	Rv1692	Rv1692	353	NonEssential	0.437	1703	81.289	2066	61.1898	963
1244	Rv3279c	birA	266	Essential	-0.168	1120	78.4586	2321	57.5188	1294
1245	Rv2536	Rv2536	230	NonEssential	0.215	1417	79.8623	2208	59.5652	1114
1246	Rv1199c	Rv1199c	415	NonEssential	0.21	1412		3249	77.5904	79
1247	Rv0060	Rv0060	352	Essential	-9.182	187		3012	55.1136	1546
1248	Rv0564c	gpdA1	341	NonEssential	1.1	3144	93.563	238	56.8915	1369
1249	Rv2567	Rv2567	884	NonEssential	0.815	2460	85.9653	1415	62.2172	877
1250	Rv2409c	Rv2409c	279	NonEssential	0.644	2126	79.6296	2234	68.8172	393
1251	Rv3328c	sigJ	312	NonEssential	0.127	1323	85.1496	1547	52.2436	1883
1252	Rv3368c	Rv3368c	214	NonEssential	0.77	2375	87.3598	1207	58.8785	1174
1253	Rv1761c	Rv1761c	127	NonEssential	0.872	2595	83.4646	1801	69.2913	362
1254	Rv1345	mbtM	521	NonEssential	0.662	2164	80.5822	2131	67.5624	462
1255	Rv2144c	Rv2144c	118	NonEssential	-0.817	906	74.6751	2570	57.6271	1279
1256	Rv0360c	Rv0360c	145	NonEssential	-2.665	669	88.7126	995	42.069	3092
1257	Rv3684	Rv3684	346	NonEssential	1.455	3767	91.474	535	67.6301	456
1258	Rv3395A	Rv3395A	208	NonEssential	-0.167	1122	78.6859	2307	57.2115	1329
1259	Rv3835	Rv3835	449	NonEssential	0.126	1320	82.8285	1865	54.7884	1578
1260	Rv0361	Rv0361	275	NonEssential	0.401	1646	80.9576	2097	60.3636	1023
1261	Rv2923c	Rv2923c	137	NonEssential	0.329	1558	86.8613	1272	51.8248	1942
1262	Rv1836c	Rv1836c	677	NonEssential	-1.052	861	72.5825	2665	58.0502	1246
1263	Rv0485	Rv0485	438	NonEssential	0.835	2505	87.1842	1230	60.274	1033
1264	Rv2668	Rv2668	173	NonEssential	0.19	1391	83.7765	1767	54.3353	1614
1265	Rv3540c	ltp2	386	NonEssential	0.879	2612	84.8187	1603	66.0622	562
1266	Rv3764c	tcrY	475	Essential	-11.365	94	75.9754	2500	50.3158	2182
1267	Rv1082	mca	288	NonEssential	-1.364	809		3220	63.5417	756
1268	Rv1700	Rv1700	207	NonEssential	-0.451	999	83.1643	1830	51.6908	1959
1269	Rv1044	Rv1044	207	NonEssential	-0.443	1002	69.8068	2766	60.3865	1021
1270	Rv2120c	Rv2120c	160	NonEssential	-0.26	1074	84.25	1693	51.25	2023
1271	Rv1684	Rv1684	74	Essential	-5.921	428	82.1171	1957	48.6486	2407
1272	Rv1831	Rv1831	85	Essential	-7.282	329		3397	60	1076
1273	Rv2466c	Rv2466c	207	NonEssential	0.812	2453	90.0564	755	54.5894	1590
1274	Rv0775	Rv0775	207	NonEssential	0.191	1392	89.4928	859	47.8261	2547
1275	Rv1167c	Rv1167c	201	NonEssential	0.095	1293	65.597	2873	65.1741	631
1276	Rv3075c	Rv3075c	307	NonEssential	0.999	2897	90.3257	709	58.6319	1193
1277	Rv3202c	Rv3202c	1055	NonEssential	0.499	1819	82.6335	1887	59.7156	1094
1278	Rv1248c	Rv1248c	1231	NonEssential	-1.996	737	92.6415	353	12.0227	3716
1279	Rv2324	Rv2324	148	NonEssential	0.682	2198	90.3716	699	52.027	1912
1280	Rv3066	Rv3066	202	NonEssential	-1.863	754	72.0297	2692	56.9307	1364
1281	Rv2419c	gpgP	223	NonEssential	-0.11	1161	87.3767	1205	48.4305	2447
1282	Rv0798c	cfp29	265	NonEssential	1.165	3299	92.5283	373	59.2453	1142
1283	Rv3162c	Rv3162c	145	NonEssential	-0.779	919	70.0115	2758	59.3103	1137
1284	Rv1608c	bcpB	154	NonEssential	1.093	3122	89.9351	776	61.6883	922
1285	Rv1766	Rv1766	89	NonEssential	0.751	2331	87.5843	1172	57.3034	1319
1286	Rv0566c	Rv0566c	163	NonEssential	1.258	3489	95.2147	111	58.2822	1222
1287	Rv1786	Rv1786	67	NonEssential	0.521	1855	90.7463	649	49.2537	2322
1288	Rv0484c	Rv0484c	251	NonEssential	0.208	1409	91.2151	571	45.4183	2850
1289	Rv3850	Rv3850	218	NonEssential	-1.882	752	88.8073	978	41.7431	3101
1290	Rv3701c	Rv3701c	321	NonEssential	0.143	1344	87.6012	1167	49.2212	2325
1291	Rv3688c	Rv3688c	154	NonEssential	0.45	1724	92.2078	428	46.7532	2686
1292	Rv3647c	Rv3647c	192	NonEssential	0.792	2412	88.9583	950	55.7292	1480
1293	Rv0185	Rv0185	169	NonEssential	-0.085	1174	85.5621	1484	50.2959	2184
1294	Rv2073c	Rv2073c	249	NonEssential	0.625	2074	88.4337	1028	53.4137	1743
1295	Rv2924c	fpg	289	NonEssential	0.541	1897	82.5375	1905	60.2076	1044
1296	Rv3222c	Rv3222c	183	NonEssential	-15.542	10		3776	60.1093	1061
1297	Rv0998	Rv0998	333	NonEssential	-0.192	1106	78.3884	2325	56.4565	1418
1298	Rv2359	zur	130	NonEssential	-2.034	732	91.3462	552	20.7692	3568
1299	Rv1197	esxK	98	NonEssential	-1.176	834		3247	63.2653	774
1300	Rv0438c	moeA2	405	NonEssential	0.921	2702	85.5185	1493	64.6914	662
1301	Rv0336	Rv0336	503	NonEssential	0.546	1907	65.4354	2877	77.5348	82
1302	Rv2197c	Rv2197c	214	NonEssential	-0.698	929	72.1417	2686	57.9439	1252
1303	Rv0100	Rv0100	78	NonEssential	0.918	2698	87.1795	1233	61.5385	939
1304	Rv1525	wbbL2	261	NonEssential	0.403	1651	87.7395	1145	50.9579	2076
1305	Rv1637c	Rv1637c	264	NonEssential	0.922	2705	88.0934	1085	59.8485	1084
1306	Rv0515	Rv0515	503	NonEssential	0.463	1744		3082	79.3241	50
1307	Rv2056c	rpsN2	101	NonEssential	-2.105	724	85.8086	1443	46.5347	2714
1308	Rv2142A	parD2	71	NonEssential	-3.121	630		3487	63.3803	766
1309	Rv3543c	fadE29	387	NonEssential	1.276	3532	91.8346	482	62.2739	870
1310	Rv2897c	Rv2897c	503	NonEssential	0.651	2142	90.0596	753	51.4911	1990
1311	Rv3916c	Rv3916c	244	Essential	-2.795	658	85.5328	1487	46.3115	2739
1312	Rv3300c	Rv3300c	305	NonEssential	-0.129	1147	84.5738	1641	50.8197	2101
1313	Rv0756c	Rv0756c	241	NonEssential	0.633	2096	85.1037	1556	58.0913	1239
1314	Rv0670	end	252	NonEssential	0.856	2555	89.3519	877	55.9524	1460
1315	Rv3894c	eccC2	1396	NonEssential	-0.303	1051	95.2006	112	11.1032	3729
1316	Rv3892c	PPE69	399	NonEssential	-0.25	1079	92.6065	360	28.0702	3455
1317	Rv1274	lprB	185	NonEssential	0.575	1965	78.0541	2356	65.9459	574
1318	Rv0861c	ercc3	542	NonEssential	1.416	3726	96.1255	64	59.5941	1111
1319	Rv2259	mscR	361	NonEssential	0.966	2812	92.4377	383	53.7396	1709
1320	Rv3469c	mhpE	336	NonEssential	0.633	2094	86.3698	1351	55.9524	1461
1321	Rv1544	Rv1544	267	NonEssential	0.933	2739	93.8826	208	51.6854	1960
1322	Rv2806	Rv2806	63	NonEssential	0.014	1230	80.1587	2176	55.5556	1504
1323	Rv0506	mmpS2	147	NonEssential	0.578	1970	84.3537	1681	57.8231	1261
1324	Rv3315c	cdd	133	NonEssential	0.546	1905	85.8396	1441	54.8872	1571
1325	Rv2985	mutT1	317	NonEssential	0.67	2180	83.4911	1798	61.5142	941
1326	Rv2934	ppsD	1827	NonEssential	1.025	2975	86.8363	1277	64.6415	669
1327	Rv3232c	ppk2	295	NonEssential	0.795	2420	78.5085	2317	73.2203	184
1328	Rv2249c	glpD1	516	NonEssential	1.125	3208	89.2894	887	62.7907	827
1329	Rv2055c	rpsR2	88	NonEssential	0.295	1517	82.3864	1920	55.6818	1486
1330	Rv2878c	mpt53	173	NonEssential	0.735	2303	83.7861	1765	62.4277	857
1331	Rv3891c	esxD	107	NonEssential	0.002	1223	93.4579	251	28.0374	3456
1332	Rv0769	Rv0769	248	NonEssential	0.384	1628	90.2218	724	47.5806	2579
1333	Rv2937	drrB	289	NonEssential	1.003	2908	83.8524	1750	70.9343	276
1334	Rv0135c	Rv0135c	201	NonEssential	-0.23	1089	82.0896	1962	52.2388	1886
1335	Rv3271c	Rv3271c	222	NonEssential	-0.146	1136	66.7267	2844	61.2613	957
1336	Rv1323	fadA4	389	NonEssential	0.87	2588	93.8303	216	50.6427	2135
1337	Rv2737A	Rv2737A	57	NonEssential	0.114	1310	75.4386	2526	59.6491	1103
1338	Rv3561	fadD3	507	NonEssential	1.175	3319	90.1282	740	62.1302	884
1339	Rv1716	Rv1716	276	NonEssential	0.861	2568	96.1957	58	49.2754	2318
1340	Rv0056	rplI	152	NonEssential	-1.077	855	89.6053	833	38.1579	3258
1341	Rv2585c	Rv2585c	557	NonEssential	0.891	2642	84.1951	1704	65.5296	603
1342	Rv3154	nuoJ	262	NonEssential	1.004	2912	88.0598	1094	61.4504	945
1343	Rv3569c	hsaD	291	NonEssential	0.643	2123	74.7132	2567	71.134	269
1344	Rv0199	Rv0199	219	NonEssential	-0.331	1035	79.6119	2235	53.8813	1686
1345	Rv2368c	phoH1	352	NonEssential	1.259	3491	92.5994	362	59.6591	1102
1346	Rv2702	ppgK	265	NonEssential	-1.281	816	88.1132	1081	42.6415	3060
1347	Rv1170	mshB	303	NonEssential	0.311	1536	77.4862	2403	60.396	1019
1348	Rv3702c	Rv3702c	233	NonEssential	0.347	1579	86.0944	1394	51.5021	1986
1349	Rv3563	fadE32	319	NonEssential	0.59	1995	88.2968	1057	52.0376	1908
1350	Rv3198A	Rv3198A	84	NonEssential	0.425	1684	85.119	1552	53.5714	1732
1351	Rv0768	aldA	489	NonEssential	0.844	2524	90.3476	705	53.3742	1748
1352	Rv2322c	rocD1	221	NonEssential	0.16	1362	85.5656	1483	50.6787	2130
1353	Rv3013	Rv3013	218	NonEssential	1.189	3349	90	767	62.3853	863
1354	Rv3370c	dnaE2	1079	NonEssential	1.345	3638	92.6197	357	60.8897	984
1355	Rv3910	Rv3910	1184	Essential	-5.42	462	85.1957	1536	43.75	2992
1356	Rv0245	Rv0245	162	NonEssential	-0.193	1105	89.7531	818	42.5926	3063
1357	Rv2980	Rv2980	181	NonEssential	-1.37	806	76.6851	2453	53.5912	1729
1358	Rv2974c	Rv2974c	470	NonEssential	-0.106	1164	85.5035	1495	49.1489	2331
1359	Rv1618	tesB1	300	NonEssential	1.034	2992	88.1611	1076	61.6667	924
1360	Rv0694	lldD1	396	NonEssential	1.23	3431	91.734	497	60.101	1064
1361	Rv2900c	fdhF	779	NonEssential	1.254	3483	89.3667	875	64.9551	646
1362	Rv0557	mgtA	378	NonEssential	0.405	1653	88.9771	946	48.6772	2405
1363	Rv0898c	Rv0898c	87	NonEssential	0.32	1549	83.5249	1792	54.023	1664
1364	Rv3692	moxR2	358	NonEssential	1.238	3447	93.324	264	57.5419	1293
1365	Rv3206c	moeB1	392	Essential	-1.676	771		3775	67.602	460
1366	Rv3208A	TB9.4	90	NonEssential	0.963	2805	84.3333	1685	66.6667	518
1367	Rv3567c	hsaB	187	NonEssential	0.723	2275	84.795	1607	59.3583	1131
1368	Rv2096c	pafB	332	NonEssential	0.892	2646	86.5412	1332	60.241	1041
1369	Rv2372c	Rv2372c	262	NonEssential	0.294	1515	84.6947	1626	52.2901	1878
1370	Rv3755c	Rv3755c	199	NonEssential	-0.124	1151	85.1508	1546	49.2462	2323
1371	Rv2867c	Rv2867c	284	NonEssential	0.006	1228	90	768	42.9577	3041
1372	Rv3417c	groEL1	539	NonEssential	1.456	3768	90.8905	624	64.9351	647
1373	Rv0673	echA4	312	NonEssential	-0.162	1127	94.7436	138	8.97436	3776
1374	Rv2474c	Rv2474c	217	NonEssential	0.566	1946	84.424	1665	56.2212	1437
1375	Rv3495c	lprN	384	NonEssential	0.873	2597	85.013	1575	62.2396	874
1376	Rv2713	sthA	468	NonEssential	0.96	2799	94.4017	158	50.8547	2093
1377	Rv1155	Rv1155	147	NonEssential	0.815	2461	86.1224	1388	58.5034	1201
1378	Rv0079	Rv0079	273	NonEssential	0.528	1875	83.5165	1794	56.7766	1381
1379	Rv2506	Rv2506	215	NonEssential	0.589	1993	78.4884	2319	63.7209	744
1380	Rv1843c	guaB1	479	NonEssential	1.507	3806	91.8998	474	63.2568	777
1381	Rv2393	che1	281	NonEssential	0.618	2050	81.6192	2021	60.8541	986
1382	Rv2173	idsA2	352	NonEssential	-1.9	746	83.4801	1800	48.0114	2516
1383	Rv2708c	Rv2708c	82	NonEssential	0.346	1576	91.6667	508	43.9024	2977
1384	Rv1859	modC	369	NonEssential	0.502	1829	79.5212	2240	60.7046	997
1385	Rv3394c	Rv3394c	527	NonEssential	-0.966	873	90.8065	641	21.6319	3559
1386	Rv0900	Rv0900	50	NonEssential	-0.813	907	76	2497	54	1668
1387	Rv3509c	ilvX	515	NonEssential	0.36	1598	85.1618	1543	51.8447	1935
1388	Rv0380c	Rv0380c	183	NonEssential	0.353	1591	93.0055	306	39.8907	3192
1389	Rv1000c	Rv1000c	205	NonEssential	0.326	1556	88.7317	990	47.8049	2548
1390	Rv2382c	mbtC	444	NonEssential	0.685	2207	66.7793	2841	79.7297	45
1391	Rv3893c	PE36	77	NonEssential	0.312	1538	96.1039	65	25.974	3490
1392	Rv1336	cysM	323	NonEssential	0.258	1458	88.7513	988	47.0588	2648
1393	Rv1914c	Rv1914c	135	NonEssential	0.378	1623	85.9259	1426	51.1111	2051
1394	Rv1991A	mazE6	82	NonEssential	-2.562	680		3445	60.9756	977
1395	Rv2731	Rv2731	450	NonEssential	0.756	2339	86.5407	1333	56.2222	1436
1396	Rv3476c	kgtP	449	NonEssential	0.983	2851	90.0891	747	55.4566	1509
1397	Rv0688	Rv0688	406	NonEssential	0.731	2295	87.9967	1105	53.6946	1716
1398	Rv1638	uvrA	972	NonEssential	0.742	2311	83.5932	1783	60.3909	1020
1399	Rv0127	mak	455	NonEssential	0.279	1488	76.652	2457	58.9011	1171
1400	Rv2991	Rv2991	163	NonEssential	0.611	2039	88.7117	996	50.9202	2082
1401	Rv1987	Rv1987	142	NonEssential	0.477	1781	86.4437	1341	51.4085	2006
1402	Rv0724	sppA	623	NonEssential	0.799	2427	85.3451	1514	58.748	1185
1403	Rv3316	sdhC	112	NonEssential	0.688	2209	85	1577	57.1429	1344
1404	Rv2426c	Rv2426c	291	NonEssential	0.82	2469	88.0183	1100	54.9828	1561
1405	Rv3671c	Rv3671c	397	NonEssential	-1.255	818		3880	68.0101	436
1406	Rv2476c	gdh	1624	NonEssential	0.414	1667	77.8423	2378	59.7906	1091
1407	Rv3895c	eccB2	495	NonEssential	0.4	1644	95.7576	82	30.7071	3411
1408	Rv1487	Rv1487	144	NonEssential	0.715	2261	84.8611	1598	57.6389	1277
1409	Rv0550c	vapB3	88	NonEssential	-2.591	675		3086	56.8182	1378
1410	Rv0490	senX3	410	NonEssential	0.984	2860	80.5285	2141	74.6341	139
1411	Rv0882	Rv0882	94	NonEssential	0.228	1428	83.2801	1820	52.1277	1897
1412	Rv2017	Rv2017	346	Essential	-1.239	820	64.21	2898	56.3584	1428
1413	Rv1041c	Rv1041c	287	NonEssential	0.296	1519		3211	68.2927	419
1414	Rv3549c	Rv3549c	259	NonEssential	1.079	3093	87.7413	1143	61.7761	915
1415	Rv1687c	Rv1687c	255	NonEssential	0.042	1248	82.5817	1894	51.3725	2013
1416	Rv0020c	fhaA	527	Essential	-4.174	559	86.9766	1259	34.5351	3339
1417	Rv0413	mutT3	217	NonEssential	-0.196	1104	86.0753	1399	47.0046	2655
1418	Rv3920c	Rv3920c	187	NonEssential	-1.95	741	89.1979	900	24.0642	3520
1419	Rv2205c	Rv2205c	358	NonEssential	-1.538	789	80.0698	2186	50.2793	2186
1420	Rv0445c	sigK	187	NonEssential	0.702	2240	73.4403	2629	70.5882	291
1421	Rv0864	moaC2	167	NonEssential	0.358	1594	87.8144	1133	48.503	2436
1422	Rv0427c	xthA	291	NonEssential	0.978	2845	90.315	711	54.2955	1618
1423	Rv2840c	Rv2840c	99	NonEssential	-11.621	84		3687	56.5657	1403
1424	Rv1610	Rv1610	235	Essential	-2.74	665	76.7163	2451	51.0638	2058
1425	Rv0222	echA1	262	NonEssential	0.763	2357	87.9008	1121	53.8168	1698
1426	Rv3409c	choD	578	NonEssential	0.729	2290	83.3696	1811	59.8616	1083
1427	Rv3104c	Rv3104c	308	NonEssential	0.554	1914	83.4091	1805	55.8442	1469
1428	Rv0975c	fadE13	382	NonEssential	-1.182	831	88.3421	1051	35.8639	3310
1429	Rv2915c	Rv2915c	370	NonEssential	0.565	1938	88	1104	50.5405	2147
1430	Rv2453c	mobA	201	NonEssential	0.835	2508	81.3682	2054	65.1741	632
1431	Rv1769	Rv1769	414	NonEssential	1.298	3570	91.2238	569	60.1449	1054
1432	Rv1275	lprC	180	NonEssential	1.075	3076	88.7222	994	59.4444	1124
1433	Rv1680	Rv1680	274	NonEssential	0.004	1224	69.8905	2762	58.3942	1210
1434	Rv1690	lprJ	127	NonEssential	0.729	2292	67.0079	2834	77.9528	73
1435	Rv0959	Rv0959	672	NonEssential	0.882	2620	93.7252	222	48.9583	2359
1436	Rv3573c	fadE34	711	NonEssential	1.037	3004	86.6807	1309	62.0253	890
1437	Rv3685c	cyp137	476	NonEssential	0.698	2233	92.6471	352	47.2689	2624
1438	Rv1164	narI	246	NonEssential	0.58	1973	80.4472	2151	59.7561	1092
1439	Rv2177c	Rv2177c	221	NonEssential	0.047	1256		3493	67.4208	470
1440	Rv0856	Rv0856	134	NonEssential	-0.177	1112	91.2935	560	22.3881	3549
1441	Rv0857	Rv0857	157	NonEssential	0.977	2842	91.189	576	52.8662	1803
1442	Rv3400	Rv3400	262	NonEssential	1.052	3029	89.4084	869	57.2519	1325
1443	Rv0456B	mazE1	57	NonEssential	-4.327	541		3074	54.386	1611
1444	Rv2232	ptkA	291	NonEssential	0.222	1420	85.0745	1562	49.8282	2248
1445	Rv3413c	Rv3413c	299	NonEssential	0.199	1402	69.2475	2781	60.2007	1046
1446	Rv3346c	Rv3346c	85	NonEssential	-1.911	744	84.3137	1689	45.8824	2796
1447	Rv2134c	Rv2134c	195	NonEssential	0.23	1431	93.5385	241	21.5385	3561
1448	Rv0735	sigL	177	NonEssential	0.389	1633	82.693	1881	53.6723	1720
1449	Rv0344c	lpqJ	186	NonEssential	0.61	2038	74.8477	2558	65.0538	638
1450	Rv0906	Rv0906	372	NonEssential	0.583	1981	84.8297	1600	54.0323	1660
1451	Rv2498c	citE	273	NonEssential	0.745	2318	85.1832	1541	56.7766	1382
1452	Rv2429	ahpD	177	NonEssential	0.671	2181	84.5198	1650	56.4972	1411
1453	Rv1134	Rv1134	78	NonEssential	-3.279	619	74.0232	2602	51.2821	2021
1454	Rv2970A	Rv2970A	56	Essential	-9.233	184		3716	57.1429	1342
1455	Rv0099	fadD10	540	NonEssential	1.037	3005	90.9259	618	54.2593	1624
1456	Rv2531c	Rv2531c	947	NonEssential	1.188	3345	93.8402	213	53.8543	1689
1457	Rv1635c	Rv1635c	556	NonEssential	1.245	3464	86.0612	1400	68.8849	385
1458	Rv0928	pstS3	370	NonEssential	-0.005	1220	67.6548	2820	58.3784	1211
1459	Rv1085c	Rv1085c	242	NonEssential	1.295	3566	84.7934	1608	77.2727	85
1460	Rv1912c	fadB5	334	NonEssential	0.868	2581	94.1617	186	48.2036	2493
1461	Rv0886	fprB	575	NonEssential	0.902	2658	87.0145	1254	57.0435	1350
1462	Rv0561c	Rv0561c	408	NonEssential	0.725	2278	77.5747	2397	65.6863	590
1463	Rv0459	Rv0459	163	NonEssential	-0.028	1203	84.0184	1727	49.0798	2339
1464	Rv1033c	trcR	257	NonEssential	1.048	3024	90.7912	643	54.4747	1602
1465	Rv0842	Rv0842	430	NonEssential	-0.367	1023	77.5581	2399	52.5581	1848
1466	Rv1104	Rv1104	229	NonEssential	0.147	1349	80.786	2117	52.8384	1806
1467	Rv2000	Rv2000	537	NonEssential	0.694	2223	91.4649	539	48.0447	2514
1468	Rv0177	Rv0177	184	NonEssential	0.518	1853	74.683	2568	62.5	850
1469	Rv3553	Rv3553	355	NonEssential	1.565	3847	92.9577	310	59.4366	1126
1470	Rv3522	ltp4	354	NonEssential	0.974	2837	89.2185	898	55.0847	1547
1471	Rv0799c	Rv0799c	335	NonEssential	1.52	3814	88.3035	1055	68.3582	413
1472	Rv3502c	Rv3502c	317	NonEssential	1.611	3872	87.5552	1175	71.9243	236
1473	Rv1433	Rv1433	271	NonEssential	0.813	2455	80.4428	2153	64.5756	675
1474	Rv3330	dacB1	405	NonEssential	0.88	2616	85.3333	1516	59.0123	1160
1475	Rv0470c	pcaA	287	NonEssential	0.29	1500		3076	64.1115	711
1476	Rv1524	Rv1524	414	NonEssential	-0.208	1096	68.7081	2793	56.5217	1408
1477	Rv0770	Rv0770	295	NonEssential	0.35	1585	81.4972	2033	53.8983	1684
1478	Rv0691c	Rv0691c	198	NonEssential	0.7	2236	85.3199	1518	55.0505	1552
1479	Rv2771c	Rv2771c	150	NonEssential	0.302	1522	82.8	1871	52	1917
1480	Rv0178	Rv0178	244	NonEssential	0.521	1858	75.0683	2546	61.8852	905
1481	Rv0520	Rv0520	116	NonEssential	0.854	2547	90.5172	674	50.8621	2092
1482	Rv0960	vapC9	127	NonEssential	-2.073	726		3196	56.6929	1390
1483	Rv3606c	folK	188	NonEssential	-0.611	950	78.6259	2309	51.0638	2059
1484	Rv0599c	vapB27	78	NonEssential	0.063	1269		3109	61.5385	940
1485	Rv3405c	Rv3405c	188	NonEssential	0.43	1693	79.9291	2204	56.383	1425
1486	Rv1852	ureG	224	NonEssential	0.675	2185	91.9271	465	46.875	2676
1487	Rv0108c	Rv0108c	69	NonEssential	0.601	2018	94.686	140	40.5797	3169
1488	Rv3485c	Rv3485c	314	NonEssential	0.589	1994	81.9586	1982	57.0064	1354
1489	Rv2871	vapB43	85	NonEssential	-0.14	1140		3693	67.0588	497
1490	Rv1334	mec	146	NonEssential	0.418	1676	89.8973	789	45.2055	2868
1491	Rv0488	Rv0488	201	NonEssential	0.236	1440	81.7579	2007	52.2388	1885
1492	Rv3193c	Rv3193c	992	Essential	-0.172	1115		3774	67.8427	445
1493	Rv1237	sugB	274	NonEssential	1.61	3870	91.6058	517	61.3139	952
1494	Rv2214c	ephD	592	NonEssential	1.017	2945	84.4003	1672	64.0203	721
1495	Rv2183c	Rv2183c	131	NonEssential	-0.109	1162	79.4148	2248	51.9084	1928
1496	Rv2945c	lppX	233	NonEssential	0.871	2591	86.0515	1403	57.0815	1347
1497	Rv1270c	lprA	244	NonEssential	0.883	2623	88.1831	1072	54.0984	1651
1498	Rv1161	narG	1232	NonEssential	1.345	3636	89.1843	902	62.987	804
1499	Rv1632c	Rv1632c	147	NonEssential	0.863	2572	86.3265	1356	56.4626	1417
1500	Rv1848	ureA	100	NonEssential	0.809	2447	93.5	244	47	2656
1501	Rv2738c	Rv2738c	68	NonEssential	-2.002	736	89.1176	915	13.2353	3695
1502	Rv2348c	Rv2348c	108	NonEssential	-1.213	823	85.3395	1515	43.5185	3009
1503	Rv0899	ompA	326	NonEssential	0.491	1799	83.4356	1802	53.3742	1747
1504	Rv0692	Rv0692	109	NonEssential	1.119	3193	84.0826	1716	67.8899	441
1505	Rv0642c	mmaA4	301	NonEssential	0.91	2681	80.5371	2139	66.4452	531
1506	Rv3852	hns	134	NonEssential	-0.033	1200	81.4677	2040	50.7463	2111
1507	Rv1512	epiA	322	NonEssential	-0.424	1004		3308	60.2484	1040
1508	Rv0157A	Rv0157A	42	NonEssential	0.172	1373	89.0476	934	42.8571	3045
1509	Rv3814c	Rv3814c	261	NonEssential	-0.138	1142	75.0106	2550	54.023	1665
1510	Rv3693	Rv3693	440	NonEssential	0.792	2414	88.4091	1039	52.0455	1905
1511	Rv0148	Rv0148	286	NonEssential	1.205	3382	92.0629	447	55.2448	1535
1512	Rv0873	fadE10	650	NonEssential	0.951	2776	92.6923	345	49.8462	2245
1513	Rv2496c	bkdB	348	NonEssential	0.025	1239	76.5668	2465	54.023	1663
1514	Rv0608	vapB28	81	NonEssential	0.396	1639		3118	65.4321	612
1515	Rv2065	cobH	208	NonEssential	0.619	2058	91.3221	557	46.1538	2756
1516	Rv0753c	mmsA	510	NonEssential	1.16	3290	93.6275	232	52.549	1850
1517	Rv1444c	Rv1444c	136	NonEssential	-1.097	851	83.5784	1786	46.3235	2736
1518	Rv0458	Rv0458	507	NonEssential	0.165	1367	88.7574	987	43.1953	3023
1519	Rv0263c	Rv0263c	300	NonEssential	0.291	1507	87.7667	1137	46.3333	2735
1520	Rv0281	Rv0281	302	NonEssential	0.738	2305	81.479	2035	60.2649	1037
1521	Rv0082	Rv0082	159	NonEssential	-1.954	740	89.9371	774	4.40252	3867
1522	Rv1084	Rv1084	673	NonEssential	1.053	3032	87.3997	1201	59.1382	1150
1523	Rv3655c	Rv3655c	125	NonEssential	-1.99	738	83.8667	1748	44.8	2897
1524	Rv0910	Rv0910	144	NonEssential	0.18	1383	75.9921	2499	55.5556	1503
1525	Rv3745c	Rv3745c	70	NonEssential	0.235	1437	88.6905	999	44.2857	2947
1526	Rv2309c	Rv2309c	151	Essential	-7.717	293		3529	54.9669	1563
1527	Rv0999	Rv0999	252	NonEssential	0.566	1943	81.7063	2012	56.3492	1431
1528	Rv1932	tpx	165	NonEssential	1.102	3154	90.0202	759	55.7576	1477
1529	Rv2695	Rv2695	235	NonEssential	0.304	1525	82.2128	1940	51.9149	1927
1530	Rv0228	Rv0228	407	Essential	-2.269	707	86.335	1355	34.8894	3331
1531	Rv1876	bfrA	159	NonEssential	0.825	2481	93.239	278	47.1698	2637
1532	Rv3520c	Rv3520c	347	NonEssential	0.211	1414	84.4312	1664	49.2795	2317
1533	Rv0924c	mntH	428	NonEssential	0.893	2647	87.9322	1116	54.2056	1634
1534	Rv3312c	Rv3312c	308	NonEssential	0.618	2055	88.961	949	48.7013	2398
1535	Rv1938	ephB	356	NonEssential	0.954	2783	93.9607	202	48.5955	2419
1536	Rv1027c	kdpE	226	NonEssential	0.964	2808	92.8982	319	49.5575	2279
1537	Rv2037c	Rv2037c	324	NonEssential	0.993	2884	91.7695	493	51.2346	2026
1538	Rv3298c	lpqC	304	NonEssential	0.907	2673	78.3169	2335	68.75	397
1539	Rv1097c	Rv1097c	293	NonEssential	0.597	2014	86.0068	1408	51.5358	1983
1540	Rv0712	Rv0712	299	NonEssential	0.684	2205	82.8062	1869	57.1906	1333
1541	Rv0452	Rv0452	236	NonEssential	0.492	1800	74.9506	2552	60.1695	1052
1542	Rv2008c	Rv2008c	441	Essential	-3.771	590		3451	56.9161	1368
1543	Rv0362	mgtE	460	NonEssential	0.124	1319	80.5435	2138	51.7391	1953
1544	Rv2810c	Rv2810c	133	NonEssential	0.566	1945	92.2349	423	42.8571	3048
1545	Rv3723	Rv3723	254	NonEssential	-0.015	1211	79.6719	2231	51.5748	1971
1546	Rv3173c	Rv3173c	200	NonEssential	0.277	1483	62.8488	2922	60.5	1011
1547	Rv0619	galTb	181	NonEssential	-0.556	970	85.9116	1430	43.0939	3028
1548	Rv3687c	rsfB	122	NonEssential	-2.222	713	89.3443	879	5.7377	3838
1549	Rv0480c	Rv0480c	280	NonEssential	0.863	2571	84.3036	1691	58.9286	1168
1550	Rv1278	Rv1278	875	NonEssential	0.759	2347	78.9714	2289	63.0857	797
1551	Rv1519	Rv1519	89	NonEssential	-0.023	1208		3312	61.7978	912
1552	Rv2796c	lppV	187	NonEssential	-0.128	1148	87.9144	1119	40.6417	3165
1553	Rv0793	Rv0793	101	NonEssential	-0.541	974	80.198	2174	49.505	2285
1554	Rv0826	Rv0826	351	NonEssential	0.505	1836	80.5556	2136	55.8405	1470
1555	Rv3331	sugI	502	NonEssential	-0.31	1046	68.3599	2804	54.5817	1592
1556	Rv0434	Rv0434	217	NonEssential	0.548	1909	77.9186	2371	58.9862	1163
1557	Rv0002	dnaN	402	Essential	-5.254	470	81.5257	2030	44.2786	2948
1558	Rv3748	Rv3748	119	NonEssential	0.122	1318	86.1345	1386	46.2185	2746
1559	Rv3335c	Rv3335c	289	NonEssential	0.617	2048	79.7405	2224	58.8235	1178
1560	Rv3364c	Rv3364c	130	NonEssential	1.203	3380	91.3462	553	55.3846	1520
1561	Rv3363c	Rv3363c	122	NonEssential	-0.357	1025	83.0601	1845	47.541	2583
1562	Rv3588c	canB	207	NonEssential	0.71	2252	69.6569	2774	68.1159	431
1563	Rv2231B	vapB16	58	NonEssential	-1.692	769		3494	58.6207	1194
1564	Rv2671	ribD	258	NonEssential	0.811	2450	79.7351	2225	63.1783	785
1565	Rv1688	mpg	203	NonEssential	0.239	1443	85.6897	1465	47.7833	2555
1566	Rv1159A	Rv1159A	94	NonEssential	0.795	2419	86.8085	1281	53.1915	1767
1567	Rv1144	Rv1144	250	NonEssential	0.682	2197	84	1730	55.2	1539
1568	Rv0465c	Rv0465c	474	NonEssential	1.105	3163	94.7046	139	50.4219	2166
1569	Rv2318	uspC	440	NonEssential	0.926	2723	85.6591	1473	57.7273	1272
1570	Rv2136c	Rv2136c	276	NonEssential	0.445	1712	79.7947	2217	55.0725	1548
1571	Rv3584	lpqE	182	NonEssential	0.362	1601	78.6172	2311	54.9451	1567
1572	Rv1560	vapB11	72	NonEssential	0.107	1303		3327	62.5	855
1573	Rv3197A	whiB7	92	NonEssential	-0.17	1117	86.3587	1352	43.4783	3010
1574	Rv3234c	tgs3	271	NonEssential	0.762	2354	87.6015	1166	51.6605	1962
1575	Rv2912c	Rv2912c	195	NonEssential	1.04	3010	84.9487	1582	62.0513	888
1576	Rv1071c	echA9	345	NonEssential	1.044	3019	85.8406	1440	60.2899	1031
1577	Rv2762c	Rv2762c	139	NonEssential	0.545	1903	78.777	2301	57.554	1287
1578	Rv0106	Rv0106	398	NonEssential	0.464	1746	78.8735	2294	56.0302	1453
1579	Rv1032c	trcS	509	NonEssential	0.541	1899	80.943	2100	55.5992	1495
1580	Rv0500B	Rv0500B	33	NonEssential	-5.878	432		3079	51.5152	1984
1581	Rv2619c	Rv2619c	117	NonEssential	0.815	2462	79.9715	2195	62.3932	862
1582	Rv0078	Rv0078	201	NonEssential	-0.731	920		3015	54.7264	1583
1583	Rv3278c	Rv3278c	172	NonEssential	-0.64	946	88.9535	952	18.0233	3622
1584	Rv0093c	Rv0093c	282	NonEssential	0.104	1301	87.9433	1113	41.4894	3109
1585	Rv3389c	htdY	290	NonEssential	0.898	2654	91.954	459	48.6207	2409
1586	Rv0331	Rv0331	388	NonEssential	0.319	1548	89.5619	846	41.2371	3131
1587	Rv3735	Rv3735	162	NonEssential	0.523	1860	91.358	550	41.358	3116
1588	Rv2709	Rv2709	148	NonEssential	-0.39	1015	84.5158	1651	45.2703	2862
1589	Rv0161	Rv0161	449	NonEssential	0.727	2284	89.922	782	48.3296	2466
1590	Rv0230c	php	326	NonEssential	0.728	2289	91.1554	580	46.9325	2666
1591	Rv0776c	Rv0776c	259	NonEssential	-0.162	1129	80.4376	2154	49.8069	2253
1592	Rv0179c	lprO	369	NonEssential	0.922	2709	86.8564	1273	55.0136	1558
1593	Rv2133c	Rv2133c	262	NonEssential	0.892	2643	86.2595	1367	55.3435	1524
1594	Rv1060	Rv1060	157	NonEssential	0.561	1930	82.0594	1966	54.1401	1643
1595	Rv0927c	Rv0927c	263	NonEssential	1.001	2904	89.3536	876	53.2319	1761
1596	Rv3096	Rv3096	379	NonEssential	1.025	2976	84.5427	1646	61.7414	919
1597	Rv1645c	Rv1645c	351	NonEssential	1.06	3052	90.0285	758	53.5613	1733
1598	Rv1364c	Rv1364c	653	NonEssential	0.865	2576	88.5656	1016	51.7611	1950
1599	Rv3542c	Rv3542c	311	NonEssential	1.199	3371	88.3601	1049	59.4855	1122
1600	Rv3562	fadE31	377	NonEssential	1.482	3784	92.626	356	56.4987	1410
1601	Rv3467	Rv3467	317	NonEssential	0.398	1642		3838	77.918	74
1602	Rv3156	nuoL	633	NonEssential	0.922	2708	82.0037	1975	62.2433	873
1603	Rv2390c	Rv2390c	185	NonEssential	-0.136	1143	65.6469	2871	55.1351	1542
1604	Rv0483	lprQ	451	NonEssential	1.228	3428	85.898	1432	64.3016	697
1605	Rv1283c	oppB	325	NonEssential	1.273	3520	91.0769	585	56	1455
1606	Rv2798c	Rv2798c	108	NonEssential	0.484	1793	88.4259	1029	46.2963	2741
1607	Rv2526	vapB17	75	NonEssential	0.044	1250		3586	64	726
1608	Rv0175	Rv0175	213	NonEssential	-0.38	1019	80.3208	2164	48.8263	2382
1609	Rv2223c	Rv2223c	520	NonEssential	0.655	2147	84.016	1728	53.8462	1690
1610	Rv0290	eccD3	472	Essential	-5.219	475	84.6504	1629	27.3305	3465
1611	Rv2180c	Rv2180c	295	NonEssential	0.674	2183	82.6102	1890	55.5932	1497
1612	Rv0366c	Rv0366c	197	NonEssential	0.649	2137	84.7716	1617	52.7919	1817
1613	Rv2877c	Rv2877c	287	NonEssential	0.411	1663	70.8017	2735	58.885	1173
1614	Rv3069	Rv3069	132	NonEssential	0.699	2234	87.9924	1106	50	2207
1615	Rv1956	higA	149	NonEssential	-2.212	714		3433	56.3758	1426
1616	Rv1235	lpqY	468	NonEssential	1.012	2933	84.8006	1605	60.2564	1038
1617	Rv2315c	Rv2315c	505	NonEssential	0.969	2822	91	602	50.495	2155
1618	Rv0954	Rv0954	303	NonEssential	-3.251	622	77.8768	2373	47.5248	2584
1619	Rv2598	Rv2598	164	NonEssential	0.595	2009	84.1463	1710	52.439	1862
1620	Rv3618	Rv3618	395	NonEssential	1.106	3166	90.5063	678	53.4177	1742
1621	Rv0945	Rv0945	253	NonEssential	0.767	2369	89.8024	807	48.6166	2410
1622	Rv3414c	sigD	212	NonEssential	0.331	1561	94.0487	193	5.66038	3839
1623	Rv0859	fadA	403	NonEssential	0.756	2338	93.8462	212	42.928	3043
1624	Rv0971c	echA7	269	NonEssential	0.508	1840	87.8872	1122	47.2119	2631
1625	Rv3164c	moxR3	320	NonEssential	1.127	3218	82.5781	1895	67.1875	487
1626	Rv3482c	Rv3482c	260	NonEssential	0.525	1865	84.2308	1695	51.1538	2040
1627	Rv1162	narH	558	NonEssential	1.259	3494	89.9343	777	57.1685	1336
1628	Rv3657c	Rv3657c	191	NonEssential	-0.586	961	79.4154	2247	48.6911	2400
1629	Rv2475c	Rv2475c	138	NonEssential	0.865	2575	86.6908	1308	53.6232	1725
1630	Rv3061c	fadE22	721	NonEssential	1.101	3147	93.3426	263	50.208	2197
1631	Rv3889c	espG2	276	NonEssential	0.514	1846	92.3913	395	33.3333	3368
1632	Rv0887c	Rv0887c	152	NonEssential	0.887	2633	87.2368	1224	53.2895	1755
1633	Rv3675	Rv3675	125	NonEssential	-1.19	828	70.4133	2750	51.2	2034
1634	Rv2282c	Rv2282c	312	NonEssential	0.482	1789	81.5812	2026	52.8846	1801
1635	Rv2137c	Rv2137c	137	NonEssential	1.034	2989	89.927	780	52.5547	1849
1636	Rv0866	moaE2	141	NonEssential	0.648	2135	83.4043	1806	53.9007	1683
1637	Rv1213	glgC	404	NonEssential	1.773	3916	96.8317	38	53.9604	1673
1638	Rv1745c	idi	203	NonEssential	-1.081	854	72.6601	2663	50.7389	2114
1639	Rv0634c	Rv0634c	237	NonEssential	1.614	3874	91.2447	567	58.6498	1192
1640	Rv1114	vapC32	124	NonEssential	0.11	1305		3232	59.6774	1096
1641	Rv0579	Rv0579	252	NonEssential	-0.542	973	88.4259	1030	17.4603	3630
1642	Rv2750	Rv2750	272	NonEssential	0.588	1992	84.1912	1705	51.8382	1938
1643	Rv1337	Rv1337	240	NonEssential	-1.918	742	85.7292	1460	29.5833	3434
1644	Rv1252c	lprE	202	NonEssential	0.85	2535	80.7756	2118	60.8911	983
1645	Rv2501c	accA1	654	NonEssential	1.074	3074	86.896	1269	57.4924	1297
1646	Rv0912	Rv0912	149	NonEssential	0.918	2697	82.3378	1926	60.4027	1018
1647	Rv3682	ponA2	810	NonEssential	1.688	3897	89.1584	904	62.5926	843
1648	Rv0804	Rv0804	209	NonEssential	0.618	2051	77.7831	2382	58.3732	1212
1649	Rv1993c	Rv1993c	90	NonEssential	-2.963	640	76.7407	2449	47.7778	2556
1650	Rv3623	lpqG	240	NonEssential	-0.235	1087	68.3125	2806	53.3333	1751
1651	Rv0969	ctpV	770	NonEssential	0.774	2380	88.3009	1056	50	2223
1652	Rv1054	Rv1054	104	NonEssential	-0.484	989	66.1252	2859	52.8846	1800
1653	Rv0805	Rv0805	318	NonEssential	1.537	3828	91.9811	457	56.9182	1367
1654	Rv2434c	Rv2434c	481	NonEssential	0.318	1545	79.203	2265	52.5988	1843
1655	Rv2040c	Rv2040c	300	NonEssential	0.946	2766	80.3333	2163	64	727
1656	Rv3036c	TB22.2	227	NonEssential	0.25	1452		3729	67.4009	475
1657	Rv2306B	Rv2306B	144	NonEssential	-4.162	561		3523	54.8611	1573
1658	Rv0801	Rv0801	115	NonEssential	0.273	1475	73.9917	2604	54.7826	1579
1659	Rv1089A	celA2a	34	NonEssential	-2.952	642		3225	52.9412	1793
1660	Rv3339c	icd1	409	NonEssential	0.58	1974	94.8248	135	22.2494	3554
1661	Rv1410c	Rv1410c	518	NonEssential	1.446	3758	86.5766	1324	65.8301	580
1662	Rv2887	Rv2887	139	NonEssential	0.415	1668	57.0047	2977	60.4317	1016
1663	Rv1984c	cfp21	217	NonEssential	0.043	1249	87.7112	1149	37.788	3267
1664	Rv2734	Rv2734	284	NonEssential	1.186	3338	86.7958	1284	60.2113	1043
1665	Rv1405c	Rv1405c	274	NonEssential	0.648	2134		3280	71.5328	254
1666	Rv2963	Rv2963	406	NonEssential	1.235	3442	91.6256	513	53.6946	1715
1667	Rv2007c	fdxA	114	NonEssential	0.494	1810		3450	68.4211	411
1668	Rv1957	Rv1957	181	NonEssential	-0.681	936		3434	57.4586	1305
1669	Rv2911	dacB2	291	NonEssential	0.764	2359	86.4433	1342	51.5464	1978
1670	Rv3099c	Rv3099c	283	NonEssential	0.952	2778	85.4829	1498	56.5371	1407
1671	Rv1817	Rv1817	487	NonEssential	0.765	2363	88.2546	1064	49.692	2259
1672	Rv0102	Rv0102	661	Essential	-3.353	615	67.118	2831	49.9244	2240
1673	Rv2383c	mbtB	1414	NonEssential	0.777	2393	77.7298	2388	61.8812	906
1674	Rv1250	Rv1250	579	NonEssential	-0.028	1202	67.3089	2827	54.0587	1657
1675	Rv3431c	Rv3431c	281	NonEssential	1.151	3273	94.8859	130	49.4662	2288
1676	Rv0401	Rv0401	123	NonEssential	-1.366	808	79.458	2245	47.1545	2638
1677	Rv2388c	hemN	375	NonEssential	0.94	2755	87.4667	1187	53.3333	1754
1678	Rv1666c	cyp139	430	NonEssential	0.77	2374	87.1124	1243	50.9302	2078
1679	Rv1351	Rv1351	109	NonEssential	-0.095	1168		3265	57.7982	1263
1680	Rv2314c	Rv2314c	457	NonEssential	0.986	2865	87.3195	1212	54.267	1622
1681	Rv1530	adh	367	NonEssential	-0.223	1092	82.3342	1928	46.8665	2678
1682	Rv0004	Rv0004	187	Essential	-4.379	536	83.3601	1813	33.6898	3355
1683	Rv3133c	devR	217	NonEssential	1.549	3836	83.2937	1819	79.2627	51
1684	Rv3372	otsB2	391	Essential	-8.636	227		3810	53.9642	1672
1685	Rv2508c	Rv2508c	445	NonEssential	0.704	2244	82.7154	1879	54.6067	1588
1686	Rv3659c	Rv3659c	352	NonEssential	0.618	2053	88.9347	954	46.5909	2703
1687	Rv0991c	Rv0991c	110	NonEssential	0.683	2199	81.803	2001	55.4545	1510
1688	Rv2280	Rv2280	459	NonEssential	0.91	2682	90.9586	612	48.5839	2423
1689	Rv1324	Rv1324	304	NonEssential	0.905	2666	85.6086	1480	54.9342	1569
1690	Rv0544c	Rv0544c	92	NonEssential	-1.56	785	74.6196	2573	48.913	2364
1691	Rv1770	Rv1770	428	NonEssential	0.856	2556	89.6028	835	49.0654	2342
1692	Rv0205	Rv0205	367	NonEssential	0.239	1442	85.6267	1478	45.7766	2811
1693	Rv0248c	Rv0248c	646	NonEssential	1.299	3572	83.7203	1774	68.8854	384
1694	Rv1738	Rv1738	94	NonEssential	-2.538	683	67.6418	2821	50	2228
1695	Rv1050	Rv1050	301	NonEssential	0.665	2171	77.3079	2418	59.1362	1151
1696	Rv0760c	Rv0760c	139	NonEssential	0.8	2430	87.7698	1136	50.3597	2176
1697	Rv3020c	esxS	97	NonEssential	-0.692	932		3727	59.7938	1090
1698	Rv2933	ppsC	2188	NonEssential	0.954	2785	77.2585	2422	66.2706	545
1699	Rv3032A	Rv3032A	129	NonEssential	0.968	2818	92.2481	419	48.062	2513
1700	Rv1151c	Rv1151c	237	NonEssential	0.433	1700	87.2574	1220	45.5696	2838
1701	Rv2719c	Rv2719c	165	NonEssential	-1.499	792	73.4242	2630	49.0909	2335
1702	Rv0204c	Rv0204c	412	NonEssential	-1.42	803	87.3665	1206	9.95146	3753
1703	Rv1117	Rv1117	107	NonEssential	0.983	2852	86.838	1276	54.2056	1635
1704	Rv2112c	dop	554	NonEssential	0.679	2191	97.3195	24	22.3827	3550
1705	Rv0345	Rv0345	136	NonEssential	0.639	2108	79.2279	2264	56.6176	1397
1706	Rv3415c	Rv3415c	275	NonEssential	0.407	1656	79	2287	52.7273	1824
1707	Rv0286	PPE4	513	Essential	-6.32	393		3043	49.1228	2332
1708	Rv3149	nuoE	252	NonEssential	1.372	3670	86.2831	1363	63.8889	738
1709	Rv3836	Rv3836	137	NonEssential	0.632	2093	90.7299	653	43.0657	3029
1710	Rv0171	mce1C	515	NonEssential	0.519	1854	80.8382	2112	52.8155	1810
1711	Rv2072c	cobL	390	NonEssential	0.177	1377	82.4615	1913	48.2051	2492
1712	Rv0571c	Rv0571c	443	NonEssential	0.981	2850	86.5688	1327	54.4018	1608
1713	Rv1414	Rv1414	133	NonEssential	-1.814	757		3282	53.3835	1746
1714	Rv1722	Rv1722	494	NonEssential	1.139	3245	94.5344	150	48.7854	2392
1715	Rv1577c	Rv1577c	170	NonEssential	0.012	1229		3334	58.2353	1225
1716	Rv2467	pepN	861	NonEssential	1.391	3691	89.8374	799	57.4913	1298
1717	Rv3849	espR	132	NonEssential	0.4	1643	66.0459	2861	57.5758	1284
1718	Rv0514	Rv0514	99	NonEssential	0.454	1729	72.5926	2664	56.5657	1402
1719	Rv3019c	esxR	96	NonEssential	-0.011	1217		3726	62.5	847
1720	Rv3779	Rv3779	666	NonEssential	1.503	3800	90.4655	685	57.3574	1313
1721	Rv0885	Rv0885	340	NonEssential	1.187	3341	85.1765	1542	61.7647	917
1722	Rv3037c	Rv3037c	358	NonEssential	0.455	1733	83.6965	1776	49.4413	2294
1723	Rv0745	Rv0745	175	NonEssential	0.204	1406	86.5714	1326	42.2857	3080
1724	Rv2679	echA15	276	NonEssential	0.617	2046	92.814	328	29.3478	3439
1725	Rv2483c	plsC	580	NonEssential	0.722	2270	84.4856	1658	52.2414	1884
1726	Rv3536c	hsaE	261	NonEssential	0.814	2459	81.372	2052	57.4713	1303
1727	Rv2141c	Rv2141c	448	NonEssential	1.042	3018	80.744	2120	64.5089	678
1728	Rv0461	Rv0461	174	NonEssential	0.972	2832	77.8257	2379	65.5172	606
1729	Rv0208c	Rv0208c	263	NonEssential	0.956	2791	79.1381	2271	63.4981	757
1730	Rv0761c	adhB	375	NonEssential	1.246	3466	79.5276	2239	75.7333	112
1731	Rv3349c	Rv3349c	246	NonEssential	1.132	3223	87.5	1184	56.5041	1409
1732	Rv2891	Rv2891	249	NonEssential	0.383	1626	83.7349	1772	48.5944	2420
1733	Rv2559c	Rv2559c	452	NonEssential	0.685	2206	91.8768	477	41.1504	3136
1734	Rv2778c	Rv2778c	156	NonEssential	0.601	2019	86.7521	1291	48.0769	2510
1735	Rv1403c	Rv1403c	274	NonEssential	-0.282	1066	68.1845	2811	51.8248	1941
1736	Rv1767	Rv1767	119	NonEssential	0.437	1704	87.395	1202	44.5378	2915
1737	Rv1230c	Rv1230c	411	NonEssential	-0.53	978	77.5953	2396	48.4185	2448
1738	Rv0378	Rv0378	73	NonEssential	-0.342	1031		3060	53.4247	1740
1739	Rv3293	pcd	494	NonEssential	1.081	3096	87.9555	1112	54.251	1625
1740	Rv0634B	rpmG2	55	Essential	-6.846	364		3134	49.0909	2337
1741	Rv2047c	Rv2047c	854	NonEssential	1.598	3865	89.071	927	60.1874	1049
1742	Rv1401	Rv1401	200	Essential	-4.24	552	82.1667	1946	34.5	3341
1743	Rv2469c	Rv2469c	222	NonEssential	0.669	2179	82.5976	1892	53.1532	1771
1744	Rv1285	cysD	332	NonEssential	1.233	3438	86.8746	1271	59.3373	1134
1745	Rv0375c	Rv0375c	286	NonEssential	1.189	3348	91.0256	597	52.0979	1899
1746	Rv1925	fadD31	620	NonEssential	-0.919	884	75.3276	2531	48.5484	2431
1747	Rv2345	Rv2345	660	NonEssential	0.746	2321	78.0076	2360	58.9394	1166
1748	Rv0325	Rv0325	74	NonEssential	0.332	1563		3051	58.1081	1235
1749	Rv2313c	Rv2313c	284	NonEssential	0.663	2165	79.9589	2197	55.6338	1489
1750	Rv1678	Rv1678	300	NonEssential	0.161	1365		3356	59.3333	1135
1751	Rv1510	Rv1510	432	NonEssential	0.851	2537	85.4591	1503	52.7778	1819
1752	Rv1253	deaD	563	NonEssential	0.654	2145	88.8662	965	46.1812	2754
1753	Rv0848	cysK2	372	NonEssential	0.937	2750	87.2312	1226	52.1505	1892
1754	Rv3481c	Rv3481c	229	NonEssential	0.322	1551	73.9327	2608	53.7118	1712
1755	Rv3015c	Rv3015c	337	NonEssential	0.844	2522	85.1929	1539	52.819	1809
1756	Rv1256c	cyp130	405	NonEssential	1.018	2951	90.2222	722	50.1235	2203
1757	Rv1244	lpqZ	286	NonEssential	0.46	1741	78.4441	2323	52.7972	1815
1758	Rv0463	Rv0463	97	NonEssential	0.768	2371	69.5876	2775	63.9175	734
1759	Rv3571	kshB	358	NonEssential	1.112	3182	75.4143	2527	73.4637	172
1760	Rv3650	PE33	94	NonEssential	-0.048	1188	76.4184	2473	50	2227
1761	Rv2416c	eis	402	NonEssential	-0.233	1088	72.0688	2689	50.7463	2113
1762	Rv3281	accE5	177	NonEssential	-10.888	116	80.9699	2094	14.6893	3682
1763	Rv0169	mce1A	454	NonEssential	0.135	1339	77.2853	2419	50.6608	2133
1764	Rv0632c	echA3	231	NonEssential	1.155	3284	84.4156	1669	61.4719	944
1765	Rv0105c	rpmB1	94	NonEssential	0.432	1698	88.7234	993	39.3617	3212
1766	Rv1898	Rv1898	102	NonEssential	0.567	1949	84.8039	1604	49.0196	2349
1767	Rv1571	Rv1571	169	NonEssential	0.039	1243	72.5148	2668	51.4793	1991
1768	Rv0163	Rv0163	151	NonEssential	0.132	1332	83.8631	1749	45.6954	2823
1769	Rv2955c	Rv2955c	321	NonEssential	0.127	1321	80.296	2166	48.5981	2418
1770	Rv1347c	mbtK	210	NonEssential	0.675	2186	67.7948	2816	61.9048	901
1771	Rv3092c	Rv3092c	306	NonEssential	0.31	1535	83.7691	1768	47.3856	2606
1772	Rv0365c	Rv0365c	376	NonEssential	0.943	2761	88.883	961	50.266	2187
1773	Rv1598c	Rv1598c	136	NonEssential	0.606	2029	83.7868	1764	50.7353	2116
1774	Rv0918	Rv0918	158	NonEssential	0.161	1364		3185	56.962	1360
1775	Rv0372c	Rv0372c	251	NonEssential	0.833	2500	86.4542	1340	50.996	2070
1776	Rv1341	Rv1341	204	NonEssential	0.465	1749	89.134	910	38.2353	3254
1777	Rv2335	cysE	229	NonEssential	-1.076	856	80.2038	2173	44.9782	2885
1778	Rv2873	mpt83	220	NonEssential	1.132	3224	79.3788	2251	67.7273	450
1779	Rv3923c	rnpA	125	Essential	-9.104	193	78.8	2298	29.6	3433
1780	Rv0813c	Rv0813c	226	NonEssential	0.958	2793	91.5634	522	47.3451	2610
1781	Rv3629c	Rv3629c	365	NonEssential	0.566	1942	88.1735	1073	44.6575	2910
1782	Rv2910c	Rv2910c	147	NonEssential	0.832	2498	87.0748	1248	50.3401	2179
1783	Rv1903	Rv1903	134	NonEssential	0.948	2773	88.3706	1045	50.7463	2110
1784	Rv1087A	Rv1087A	106	NonEssential	0.116	1313		3222	56.6038	1399
1785	Rv0730	Rv0730	242	NonEssential	0.99	2876	87.3554	1208	52.4793	1857
1786	Rv2902c	rnhB	264	NonEssential	0.477	1779	88.0808	1087	42.4242	3075
1787	Rv0306	Rv0306	223	NonEssential	0.523	1861	79.0284	2285	52.9148	1797
1788	Rv1265	Rv1265	226	NonEssential	1.083	3103	91.2758	562	49.5575	2278
1789	Rv1573	Rv1573	136	NonEssential	0.728	2288		3331	69.8529	331
1790	Rv3406	Rv3406	295	NonEssential	0.707	2249	80.1412	2178	55.2542	1532
1791	Rv1616	Rv1616	132	NonEssential	0.517	1851	77.4621	2407	53.7879	1701
1792	Rv2171	lppM	227	NonEssential	1.351	3644	87.1659	1236	59.9119	1080
1793	Rv0062	celA1	380	NonEssential	0.042	1247	85.4518	1504	39.4737	3208
1794	Rv0631c	recC	1097	NonEssential	0.87	2590	82.2713	1933	56.1531	1443
1795	Rv1313c	Rv1313c	444	NonEssential	0.912	2688		3260	83.1081	16
1796	Rv0090	Rv0090	256	NonEssential	0.449	1721	88.9974	942	35.9375	3309
1797	Rv2049c	Rv2049c	74	NonEssential	-0.286	1063	83.9189	1741	40.5405	3170
1798	Rv0650	Rv0650	302	NonEssential	-0.146	1135	86.2583	1368	26.8212	3472
1799	Rv0323c	Rv0323c	223	NonEssential	0.593	2004	83.6003	1781	50.2242	2194
1800	Rv0822c	Rv0822c	684	NonEssential	0.831	2496	79.8124	2215	57.7485	1268
1801	Rv1585c	Rv1585c	171	NonEssential	0.463	1745		3342	61.9883	894
1802	Rv2725c	hflX	495	NonEssential	0.629	2081	91.33	555	34.3434	3345
1803	Rv1329c	dinG	664	NonEssential	0.641	2114	86.4809	1338	47.8916	2531
1804	Rv3373	echA18	213	NonEssential	-0.27	1070	73.9437	2606	49.2958	2313
1805	Rv2090	Rv2090	393	NonEssential	0.97	2826	90.3817	696	48.3461	2464
1806	Rv3804c	fbpA	338	NonEssential	-0.824	904		3910	58.8757	1175
1807	Rv0830	Rv0830	301	NonEssential	1.269	3513	88.8151	974	55.4817	1508
1808	Rv1186c	Rv1186c	538	NonEssential	0.761	2352	86.1214	1389	49.8141	2252
1809	Rv3691	Rv3691	333	NonEssential	0.693	2222	78.7237	2304	55.8559	1467
1810	Rv0581	vapB26	71	NonEssential	-1.592	778		3095	50.7042	2122
1811	Rv2622	Rv2622	273	NonEssential	1.036	2998	82.5397	1904	59.707	1095
1812	Rv1591	Rv1591	221	NonEssential	0.272	1474	73.7104	2617	52.0362	1909
1813	Rv2284	lipM	431	NonEssential	1.365	3665	91.2606	565	53.1323	1772
1814	Rv0549c	vapC3	137	NonEssential	0.276	1481		3085	56.2044	1439
1815	Rv3093c	Rv3093c	334	NonEssential	1.101	3151	89.3713	873	51.497	1987
1816	Rv2732c	Rv2732c	204	NonEssential	-0.153	1132	84.9265	1585	36.7647	3287
1817	Rv1262c	Rv1262c	144	NonEssential	0.69	2218	84.4213	1668	50.6944	2124
1818	Rv3856c	Rv3856c	335	NonEssential	0.683	2202	91.0647	588	39.1045	3223
1819	Rv2261c	Rv2261c	140	NonEssential	0.592	2001	82.619	1888	50.7143	2121
1820	Rv3666c	dppA	541	NonEssential	1.158	3289	89.5564	848	52.3105	1875
1821	Rv0487	Rv0487	183	NonEssential	0.923	2710	87.4044	1200	50.8197	2100
1822	Rv1839c	vapB13	87	NonEssential	0.505	1835		3401	63.2184	783
1823	Rv0408	pta	690	NonEssential	1.496	3793	86.7391	1296	61.5942	931
1824	Rv2039c	Rv2039c	280	NonEssential	0.695	2229	65.3214	2881	61.7857	913
1825	Rv0481c	Rv0481c	174	NonEssential	-1.891	751	79.1379	2272	43.6782	2999
1826	Rv1737c	narK2	395	NonEssential	1.507	3805	89.6203	830	56.7089	1389
1827	Rv2384	mbtA	565	NonEssential	1.168	3304	82.1327	1955	63.3628	768
1828	Rv0346c	ansP2	487	NonEssential	1.088	3113	80.8248	2114	63.039	800
1829	Rv0778	cyp126	414	NonEssential	1.147	3265	89.211	899	52.4155	1866
1830	Rv1841c	Rv1841c	345	NonEssential	1.003	2906	83.8841	1745	56.8116	1379
1831	Rv2504c	scoA	248	NonEssential	0.128	1327	85.7527	1457	38.3065	3252
1832	Rv1378c	Rv1378c	475	NonEssential	-3.66	594	84.8632	1597	5.26316	3847
1833	Rv2633c	Rv2633c	161	NonEssential	0.884	2626	88.8199	973	48.4472	2441
1834	Rv2208	cobS	249	NonEssential	0.647	2133	82.5636	1898	51.4056	2008
1835	Rv2579	dhaA	300	NonEssential	0.127	1325	77.3889	2413	49.3333	2305
1836	Rv1218c	Rv1218c	311	NonEssential	0.6	2017	84.2069	1702	49.1961	2327
1837	Rv2835c	ugpA	303	NonEssential	0.92	2700	94.5545	149	39.604	3201
1838	Rv2119	Rv2119	278	NonEssential	0.903	2662	87.6139	1161	50	2225
1839	Rv3166c	Rv3166c	319	NonEssential	0.459	1740	72.1473	2685	54.232	1628
1840	Rv0274	Rv0274	193	NonEssential	0.792	2417	92.0207	452	39.8964	3191
1841	Rv1096	Rv1096	291	NonEssential	1.036	3002	80.9622	2095	61.1684	965
1842	Rv3662c	Rv3662c	256	NonEssential	0.377	1621	84.7786	1615	45.7031	2822
1843	Rv1713	engA	463	Essential	-6.571	377	83.5997	1782	2.59179	3901
1844	Rv3813c	Rv3813c	273	NonEssential	0.187	1387	78.3211	2333	49.0842	2338
1845	Rv1916	aceAb	398	NonEssential	1.334	3627	91.8342	483	51.7588	1951
1846	Rv2266	cyp124	428	NonEssential	0.848	2532	88.493	1026	48.1308	2503
1847	Rv0252	nirB	853	NonEssential	1.106	3168	91.3775	548	49.0035	2355
1848	Rv2484c	Rv2484c	491	NonEssential	1.055	3035	87.9667	1110	51.9348	1924
1849	Rv0522	gabP	434	NonEssential	0.542	1900	75.3961	2528	54.1475	1642
1850	Rv3730c	Rv3730c	346	NonEssential	0.27	1470	89.8555	797	7.22543	3804
1851	Rv1158c	Rv1158c	227	NonEssential	1.094	3127	88.1057	1083	52.4229	1865
1852	Rv0196	Rv0196	194	NonEssential	0.609	2035	81.3402	2061	51.5464	1981
1853	Rv1535	Rv1535	78	NonEssential	0.472	1761	80.9829	2090	50	2212
1854	Rv3922c	Rv3922c	120	Essential	-4.821	509	80.8333	2113	28.3333	3451
1855	Rv2687c	Rv2687c	237	NonEssential	0.79	2409	83.9662	1736	51.8987	1930
1856	Rv0441c	Rv0441c	142	NonEssential	0.332	1564	79.9296	2203	49.2958	2310
1857	Rv0929	pstC2	324	NonEssential	0.788	2406	71.9301	2700	61.1111	969
1858	Rv0308	Rv0308	238	NonEssential	-0.091	1171	70.7493	2738	50.4202	2167
1859	Rv3091	Rv3091	563	NonEssential	1.035	2995	89.3428	880	50.0888	2204
1860	Rv0738	Rv0738	182	NonEssential	0.813	2454	86.5385	1334	49.4505	2290
1861	Rv3705c	Rv3705c	214	NonEssential	0.926	2722	84.0498	1721	54.2056	1636
1862	Rv0672	fadE8	542	NonEssential	1.235	3441	93.2841	269	48.893	2368
1863	Rv1478	Rv1478	241	NonEssential	0.857	2558	81.5768	2027	55.6017	1493
1864	Rv1614	lgt	468	Essential	-2.502	688	77.4501	2409	43.8034	2984
1865	Rv3757c	proW	229	NonEssential	0.65	2140	85	1578	48.9083	2366
1866	Rv0448c	Rv0448c	221	NonEssential	1.229	3430	89.819	801	52.4887	1856
1867	Rv3060c	Rv3060c	490	NonEssential	0.934	2743	85.8844	1436	52.0408	1906
1868	Rv2642	Rv2642	126	NonEssential	0.492	1805	73.836	2613	53.9683	1671
1869	Rv1927	Rv1927	257	NonEssential	0.732	2299	88.3268	1052	46.3035	2740
1870	Rv2379c	mbtF	1461	NonEssential	1.01	2925	68.663	2797	68.9938	376
1871	Rv3430c	Rv3430c	387	NonEssential	0.87	2589	90.1809	732	45.9948	2778
1872	Rv1862	adhA	346	NonEssential	1.294	3565	90.3902	695	52.6012	1842
1873	Rv0214	fadD4	537	NonEssential	-0.161	1130	77.0599	2435	47.8585	2537
1874	Rv3887c	eccD2	509	NonEssential	0.76	2349	93.4185	255	25.5403	3499
1875	Rv0499	Rv0499	291	NonEssential	-0.097	1167	78.8202	2295	47.079	2644
1876	Rv1176c	Rv1176c	189	NonEssential	0.384	1627	62.8219	2923	55.0265	1556
1877	Rv1289	Rv1289	210	NonEssential	1.084	3106	90.7143	657	49.0476	2345
1878	Rv0460	Rv0460	79	NonEssential	1.179	3325	86.7089	1300	55.6962	1484
1879	Rv2764c	thyA	263	Essential	-2.617	674	83.9797	1732	12.5475	3703
1880	Rv1892	Rv1892	103	NonEssential	0.521	1857	85.1133	1553	46.6019	2701
1881	Rv0310c	Rv0310c	163	NonEssential	0.502	1828	83.9059	1744	47.8528	2540
1882	Rv2964	purU	310	NonEssential	1.143	3256	90.8065	640	50	2218
1883	Rv0582	vapC26	135	NonEssential	-0.073	1178		3096	52.5926	1845
1884	Rv1231c	Rv1231c	180	NonEssential	0.587	1986	83.0556	1846	49.4444	2293
1885	Rv0328	Rv0328	200	NonEssential	0.676	2187	58.1417	2964	61	976
1886	Rv2371	PE_PGRS40	61	NonEssential	-5.165	482		3551	50.8197	2098
1887	Rv0324	Rv0324	226	NonEssential	0.799	2426	57.8424	2965	63.7168	745
1888	Rv0119	fadD7	525	NonEssential	0.624	2072	80.4444	2152	52	1916
1889	Rv1062	Rv1062	285	NonEssential	0.604	2023	82.807	1868	49.8246	2249
1890	Rv1154c	Rv1154c	213	NonEssential	1.152	3277	84.8826	1596	57.7465	1270
1891	Rv2503c	scoB	218	NonEssential	1.182	3330	86.6972	1304	55.5046	1507
1892	Rv1556	Rv1556	202	NonEssential	-1.002	863	74.7442	2564	46.5347	2715
1893	Rv1471	trxB1	123	NonEssential	0.463	1743	77.9094	2372	51.2195	2029
1894	Rv0464c	Rv0464c	190	NonEssential	0.632	2091	79.7632	2219	52.6316	1836
1895	Rv0821c	phoY2	213	NonEssential	1.289	3559	80.4186	2156	68.0751	433
1896	Rv3585	radA	480	NonEssential	1.122	3200	87.0938	1246	53.75	1704
1897	Rv3654c	Rv3654c	84	NonEssential	-0.116	1157	77.2817	2420	47.619	2576
1898	Rv3862c	whiB6	116	NonEssential	0.309	1533	89.2241	897	11.2069	3727
1899	Rv3416	whiB3	102	NonEssential	-0.205	1098	71.8056	2707	49.0196	2352
1900	Rv1581c	Rv1581c	131	NonEssential	0.754	2335		3338	67.1756	489
1901	Rv1752	Rv1752	149	NonEssential	-0.939	878	78.1879	2344	44.2953	2945
1902	Rv3530c	Rv3530c	260	NonEssential	0.88	2615	88.3846	1042	48.0769	2511
1903	Rv0853c	pdc	560	NonEssential	1.279	3536	88.5863	1013	54.2857	1620
1904	Rv0936	pstA2	301	NonEssential	-0.025	1207		3193	53.1561	1770
1905	Rv0418	lpqL	500	NonEssential	1.545	3833	84.8567	1599	63.8	739
1906	Rv0392c	ndhA	470	NonEssential	-1.899	747	76.5914	2462	44.0426	2962
1907	Rv3094c	Rv3094c	376	NonEssential	1.488	3787	92.0213	451	51.8617	1934
1908	Rv3283	sseA	297	NonEssential	0.861	2565	91.0382	593	43.4343	3015
1909	Rv2639c	Rv2639c	110	NonEssential	0.853	2546	88.6364	1007	47.2727	2623
1910	Rv0551c	fadD8	571	NonEssential	1.141	3251	89.6673	823	50.7881	2103
1911	Rv0146	Rv0146	310	NonEssential	0.259	1459	85.1344	1550	40.3226	3176
1912	Rv3516	echA19	263	NonEssential	1.139	3247	91.0266	596	49.0494	2344
1913	Rv1491c	Rv1491c	252	NonEssential	0.651	2141	80.6151	2129	51.9841	1919
1914	Rv1205	Rv1205	187	NonEssential	0.484	1794	76.5674	2464	51.8717	1932
1915	Rv3241c	Rv3241c	214	NonEssential	1.451	3761	87.5467	1178	57.9439	1253
1916	Rv0234c	gabD1	511	NonEssential	0.808	2442	80.2125	2171	54.7945	1577
1917	Rv1147	Rv1147	216	NonEssential	0.571	1957	80.4167	2157	50.9259	2079
1918	Rv3797	fadE35	593	NonEssential	0.862	2569	90.1911	729	44.8567	2896
1919	Rv1241	vapB33	86	NonEssential	0.439	1707		3253	58.1395	1234
1920	Rv2876	Rv2876	104	NonEssential	0.41	1659	86.7788	1286	38.4615	3248
1921	Rv3742c	Rv3742c	131	NonEssential	-2.399	694	53.8804	2992	48.0916	2505
1922	Rv0837c	Rv0837c	342	NonEssential	-0.124	1152		3173	52.3392	1872
1923	Rv2553c	Rv2553c	417	Essential	-4.095	567	82.7698	1873	9.59233	3760
1924	Rv0782	ptrBb	552	NonEssential	1.207	3385	86.6969	1305	55.4348	1512
1925	Rv3348	Rv3348	163	NonEssential	0.743	2313		3797	76.6871	92
1926	Rv1232c	Rv1232c	435	NonEssential	0.471	1758	89.5632	845	18.8506	3600
1927	Rv0596c	vapB4	85	NonEssential	-0.152	1133	62.451	2929	50.5882	2141
1928	Rv3393	iunH	308	NonEssential	1.022	2965	80.1461	2177	60.0649	1065
1929	Rv1518	Rv1518	319	NonEssential	0.249	1451	57.8019	2966	52.9781	1788
1930	Rv0588	yrbE2B	295	NonEssential	-0.602	954		3099	50.5085	2152
1931	Rv3566A	Rv3566A	88	NonEssential	-3.577	601		3861	53.4091	1744
1932	Rv3310	sapM	299	NonEssential	1.262	3501	86.9008	1268	56.1873	1441
1933	Rv1771	Rv1771	428	NonEssential	1.103	3156	88.0841	1086	51.6355	1967
1934	Rv0909	Rv0909	59	NonEssential	-0.404	1011	82.0339	1972	38.9831	3227
1935	Rv3746c	PE34	111	NonEssential	-0.247	1082	66.3985	2850	49.5495	2281
1936	Rv1856c	Rv1856c	225	NonEssential	1.063	3059	87.5333	1180	51.5556	1976
1937	Rv1717	Rv1717	116	NonEssential	-2.092	725	83.6207	1780	12.069	3715
1938	Rv2669	Rv2669	156	NonEssential	0.456	1736	76.5919	2461	51.2821	2022
1939	Rv1191	Rv1191	304	NonEssential	0.876	2604	81.0197	2085	55.2632	1531
1940	Rv1106c	Rv1106c	370	NonEssential	1.312	3593	78.3333	2332	70.5405	295
1941	Rv1552	frdA	583	NonEssential	0.984	2857	89.1366	907	48.3705	2458
1942	Rv2641	cadI	152	NonEssential	0.387	1631	85.4605	1502	42.1053	3090
1943	Rv1574	Rv1574	103	NonEssential	-0.128	1149		3332	53.3981	1745
1944	Rv1897c	Rv1897c	143	NonEssential	0.954	2782	87.5524	1176	49.6503	2265
1945	Rv2458	mmuM	302	NonEssential	1.288	3555	92.053	448	50	2230
1946	Rv1455	Rv1455	287	NonEssential	0.839	2514	75.6388	2520	58.5366	1200
1947	Rv0744c	Rv0744c	168	NonEssential	-0.979	868		3157	50	2208
1948	Rv1061	Rv1061	287	NonEssential	1.091	3118	85.7724	1451	54.007	1666
1949	Rv1124	ephC	316	NonEssential	-0.592	958	81.8513	1996	37.0253	3281
1950	Rv1442	bisC	766	NonEssential	0.275	1478	85.7702	1453	36.0313	3305
1951	Rv2015c	Rv2015c	418	NonEssential	0.913	2691		3456	76.7943	90
1952	Rv0085	hycP	220	NonEssential	0.62	2062	85.8333	1442	46.3636	2732
1953	Rv2360c	Rv2360c	142	NonEssential	0.907	2671	78.8028	2297	57.7465	1269
1954	Rv3297	nei	255	NonEssential	0.449	1722	85.1569	1544	43.9216	2976
1955	Rv0938	ligD	759	NonEssential	1.248	3469	87.1607	1238	55.2042	1538
1956	Rv1858	modB	264	NonEssential	1.273	3523	77.9924	2363	69.3182	360
1957	Rv0318c	Rv0318c	264	NonEssential	1.123	3204	89.3939	870	50.3788	2173
1958	Rv3665c	dppB	308	NonEssential	-0.403	1013	57.1609	2975	49.6753	2260
1959	Rv3620c	esxW	98	NonEssential	0.134	1336		3867	60.2041	1045
1960	Rv2311	Rv2311	174	NonEssential	0.11	1304	64.0421	2902	51.1494	2043
1961	Rv2549c	vapC20	131	NonEssential	0.642	2116		3601	66.4122	534
1962	Rv0905	echA6	243	NonEssential	1.324	3612	90.7819	645	51.4403	1996
1963	Rv1427c	fadD12	535	NonEssential	1.319	3606	89.0654	928	53.6449	1721
1964	Rv1273c	Rv1273c	582	NonEssential	0.903	2663	80.3166	2165	56.3574	1429
1965	Rv2743c	Rv2743c	270	NonEssential	1	2899	83.2778	1821	55.1852	1540
1966	Rv2667	clpC2	252	NonEssential	0.359	1596	82.5728	1896	46.0317	2769
1967	Rv2381c	mbtD	1004	NonEssential	0.823	2476	62.5764	2926	62.3506	866
1968	Rv2213	pepB	515	NonEssential	1.281	3540	88.8544	967	53.2039	1765
1969	Rv0454	Rv0454	116	NonEssential	-0.19	1107		3072	50.8621	2091
1970	Rv2030c	Rv2030c	681	NonEssential	0.713	2257	86.5614	1328	46.696	2690
1971	Rv1165	typA	628	NonEssential	0.832	2499	93.2404	277	25.3185	3504
1972	Rv2826c	Rv2826c	294	NonEssential	0.1	1297		3681	57.483	1300
1973	Rv0939	Rv0939	644	NonEssential	0.771	2376	81.2655	2070	52.6398	1833
1974	Rv2449c	Rv2449c	419	NonEssential	0.441	1709	81.0689	2081	48.21	2490
1975	Rv1016c	lpqT	226	NonEssential	0.69	2220	76.6814	2454	54.4248	1606
1976	Rv1328	glgP	863	NonEssential	0.538	1894	90.3187	710	15.0637	3676
1977	Rv0908	ctpE	797	NonEssential	1.586	3858	88.7578	986	56.2108	1438
1978	Rv3056	dinP	346	NonEssential	1.038	3009	91.0405	592	46.8208	2682
1979	Rv3130c	tgs1	463	NonEssential	0.875	2602	66.6031	2847	62.635	840
1980	Rv1904	Rv1904	143	NonEssential	0.68	2194	89.8601	796	36.3636	3299
1981	Rv2198c	mmpS3	299	NonEssential	-0.597	956	84.9331	1584	10.0334	3749
1982	Rv0264c	Rv0264c	210	NonEssential	0.401	1645	82.5952	1893	46.1905	2751
1983	Rv3160c	Rv3160c	213	NonEssential	1.003	2909	68.6228	2798	65.7277	586
1984	Rv0022c	whiB5	139	NonEssential	0.687	2208	89.9281	778	35.9712	3308
1985	Rv0843	Rv0843	334	NonEssential	0.683	2200	79.1916	2266	52.6946	1829
1986	Rv3183	Rv3183	109	NonEssential	-1.726	765		3769	53.211	1764
1987	Rv1566c	Rv1566c	230	NonEssential	1.024	2970	84.087	1715	54.3478	1613
1988	Rv3493c	Rv3493c	242	NonEssential	1.101	3148	80.427	2155	60.7438	994
1989	Rv1372	Rv1372	393	NonEssential	1.059	3045	90.0763	748	48.0916	2507
1990	Rv0243	fadA2	440	NonEssential	0.717	2263	91.9508	462	20	3578
1991	Rv0292	eccE3	331	Essential	-0.931	882	69.1613	2783	47.1299	2640
1992	Rv0142	Rv0142	308	NonEssential	0.369	1611	85.974	1414	37.013	3282
1993	Rv3045	adhC	346	NonEssential	0.625	2075	89.4509	863	33.237	3370
1994	Rv1116A	Rv1116A	91	NonEssential	0.667	2174	80.2198	2170	51.6484	1965
1995	Rv0674	Rv0674	240	NonEssential	0.743	2314	74.0476	2600	56.6667	1393
1996	Rv2758c	vapB21	88	NonEssential	0.084	1284		3649	56.8182	1377
1997	Rv1368	lprF	261	NonEssential	1.022	2963	88.6973	998	49.0421	2347
1998	Rv0141c	Rv0141c	136	NonEssential	0.796	2421	87.6225	1158	46.3235	2737
[truncated: 1,935 more rows]

## Sheet: S2
Supplemental Table S2: Genetic diversity and mutation analysis of Leucyl-tRNA Synthetase
Mtb position	Compound	Publication	Species	Mutations	Genetic diversity
D292	DS86760016	14	M. abscessus	D284G	D >99.99%; N <0.01%; - <0.01%
S311	MRX-6038	15	M. abscessus	S303L	S 100%
	epetraborole	16	M. abscessus	S303L
	Compound 1 (precurser to GSK070)	17	M. tuberculosis	S311L
F335	epetraborole	16	M. abscessus	F321V	F 100%
T336	MRX-6038	15	M. abscessus	T322I	T 100%
	epetraborole/AN3365	16	M. abscessus	T322I
	epetraborole/AN3365	16	M. abscessus	T322I
T337	epetraborole/AN3365	16	M. abscessus	T323P	T 100%
T341	EC/11772	18	M. abscessus	T327R	T 100%
E359	DS86760016	14	M. abscessus	Q345R	E 99.98%; K 0.02%; - <0.01%
G407	epetraborole	16	M. abscessus	G393V	G 99.99%; R <0.01%; - 0.01%
V431	MRX-6038	15	M. abscessus	V417M	V 100%
	EC/11771	18	M. abscessus	V417M
	EC/11773	18	M. abscessus	V417M
L432	MRX-6038	15	M. abscessus	L418P	L 99.99%; R 0.01%; - 0.01%
G434	DS86760016	14	M. abscessus	Y420C	G 100%
Y435	epetraborole	19	M. abscessus	Y421D	Y 100%
	epetraborole	16	M. abscessus	Y421D
	MRX-6038	15	M. abscessus	Y421H
	Compound 1 (precurser to GSK070)	17	M. smegmatis	Δ421–462
	Compound 1 (precurser to GSK070)	17	M. tuberculosis	Y435C
I440	DS86760016	14	M. abscessus	I426T	I 100%
A442	Compound 1 (precurser to GSK070)	17	M. smegmatis	A428T	A 100%
R449	Compound 1 (precurser to GSK070)	17	M. smegmatis	R435C	R 99.98%; P 0.01%; - 0.01%
	DS86760016	14	M. abscessus	R435C
	DS86760016	14	M. abscessus	R435L
	DS86760016	14	M. abscessus	R435S
D450	DS86760021	14	M. abscessus	D436A	D 100%
	MRX-6038	15	M. abscessus	D436E
	epetraborole	19	M. abscessus	D436H
	MRX-6038	15	M. abscessus	D436N
	Compound 1 (precurser to GSK070)	17	M. tuberculosis	D450Y
V482	DS86760016	14	M. abscessus	V468L	V 99.98%; L 0.01%; - 0.01%
N483	DS86760016	14	M. abscessus	N469Y	N 99.98%; D 0.01%; - 0.01%
K516	EC/11770	18	M. abscessus	K502E	K 99.99%; E <0.01%; - 0.01%
S538	DS86760016	14	M. abscessus	E524K	S 99.98%; C <0.01%; - 0.01%

## Sheet: S3
Supplemental Table S3: Genetic diversity and mutation analysis of Dpre1
Mtb position	Compound	Publication	Species	Mutations	Genetic diversity
G17	Ty38c	21	M. tuberculosis	G17C	G 99.94%; S <0.01%; - 0.06%
G61	macozinone	22	M. tuberculosis	G61A	G 100%
P116	OPC-167835	23	M. abscessus	P162S	P 100%
G203	OPC-167834	23	M. abscessus	G249A	G 99.99%; S 0.01%; - <0.01%
V245	OPC-167833	23	M. abscessus	V291G	V 100%
G248	macozinone	22	M. tuberculosis	G248A	G 100%
L368	Ty38c	21	M. tuberculosis	L368P	L 100%
C387	BTZ043	24	M. tuberculosis	C387G	C 100%
	BTZ044	24	M. tuberculosis	C387S
	BTZ045	24	M. tuberculosis	C387A
	BTZ046	24	M. tuberculosis	C387T
	BTZ047	24	M. tuberculosis	C387N
	macozinone	22	M. tuberculosis	C387S
	BTZ043	11	M. tuberculosis	C387S
	BTZ044	11	M. tuberculosis	C387G
	PyrBTZ01 and PyrBTZ02	25	M. tuberculosis	C387S
	DNB3	26	M. smegmatis	C394G
	DNB4	26	M. smegmatis	C394S
	BTZ045	11	M. smegmatis	C394G
	BTZ046	11	M. smegmatis	C394S
	PyrBTZ01 and PyrBTZ03	25	M. smegmatis	C394G
	PyrBTZ01 and PyrBTZ04	25	M. smegmatis	C394S

## Sheet: S4
	Supplemental Table S4: Genetic diversity and mutation analysis of QcrB
	Mtb position	Compound	Publication	Species	Mutations	Genetic diversity
	G175	CWHM-728	27	M. tuberculosis	G175S	G 100%
		11626142	28	M. tuberculosis	G175S
	L176	Lansoprazole	35	M. tuberculosis	L176P	L 100%
	A178	CWHM-728	27	M. tuberculosis	A178T	A 100%
		CWHM-728	27	M. tuberculosis	A178V
	A179	IDR-0333819	30	M. tuberculosis	A179P	A 100%
		IDR-0341914	30	M. tuberculosis	A179P
	S182	AX-35	29	M. tuberculosis	S182P	S 100%
		compound 1 (imidazo[4,5-c]pyridine)	31	M. tuberculosis	S182P
		2-(quinolin-4-yloxy)acetamides	32	M. tuberculosis	S182P
	W312	IDR-0351551	30	M. tuberculosis	W312C	W 100%
		IDR-0351551	30	M. tuberculosis	W312G
		11626142	28	M. tuberculosis	W312G
		compound 1 (imidazo[4,5-c]pyridine)	31	M. tuberculosis	W312G
		2-(quinolin-4-yloxy)acetamides	32	M. tuberculosis	W312G
	T313	compound 21	33	M. tuberculosis	T313A	T 99.99%; A <0.01%; - <0.01%
		IPA04, IPA05 and Q203	12	M. tuberculosis	T313A
		IPA04, IPA05 and Q203	12	M. tuberculosis	T313I
		IP 1, 3 and 4,	34	M. bovis	T313A
		MOT series	36	M. tuberculosis	T313I
	G315	CWHM-728	27	M. tuberculosis	G315S	G 100%
	A317	compound 1 (imidazo[4,5-c]pyridine)	31	M. tuberculosis	A317V	A 100%
		compound 1 (imidazo[4,5-c]pyridine)	31	M. tuberculosis	A317T
		2-(quinolin-4-yloxy)acetamides	32	M. tuberculosis	A317V
		2-(quinolin-4-yloxy)acetamides	32	M. tuberculosis	A317T
	V338	CWHM-728	27	M. tuberculosis	V338G	V 100%
	M342	AX-36	29	M. tuberculosis	M342V	M 99.98%; V 0.01%; - 0.01%
		AX-36	29	M. tuberculosis	M342I
		IDR-0351551	30	M. tuberculosis	M342T
		MOT series	36	M. tuberculosis	M342T
		compound 1 (imidazo[4,5-c]pyridine)	31	M. tuberculosis	M342T
		compound 1 (imidazo[4,5-c]pyridine)	31	M. tuberculosis	M342I
		2-(quinolin-4-yloxy)acetamides	32	M. tuberculosis	M342T
		2-(quinolin-4-yloxy)acetamides	32	M. tuberculosis	M342I
	A396	compound 1 (imidazo[4,5-c]pyridine)	31	M. tuberculosis	A396T	A 100%
		2-(quinolin-4-yloxy)acetamides	32	M. tuberculosis	A396T

## Sheet: S5
Supplemental Table S5: Accession numbers for genome sequences
ID	Country code	SubLineage	Drug Resistance Type	Deposited date
DRR184599	vn	Lineage 1.1.1.1	Sensitive	2019-11-24
DRR184600	vn	Lineage 2.2.1	Sensitive	2019-11-24
DRR184601	vn	Lineage 2.2.1	HR-TB	2019-11-24
DRR184602	vn	Lineage 2.2.1	HR-TB	2019-11-24
DRR184603	vn	Lineage 4.3.3	HR-TB	2019-11-24
DRR184604	vn	Lineage 4.1.2.1	Sensitive	2019-11-24
DRR184605	vn	Lineage 2.2.1.1	Sensitive	2019-11-24
DRR184606	vn	Lineage 2.2.1	Sensitive	2019-11-24
DRR184607	vn	Lineage 2.2.1	MDR-TB	2019-11-24
DRR184608	vn	Lineage 2.2.1	Sensitive	2019-11-24
DRR184609	vn	Lineage 2.2.1	MDR-TB	2019-11-24
DRR184610	vn	Lineage 2.2.1	RR-TB	2019-11-24
DRR184611	vn	Lineage 1.1.1.1	Sensitive	2019-11-24
DRR184612	vn	Lineage 2.2.1	HR-TB	2019-11-24
DRR184613	vn	Lineage 2.2.1	Sensitive	2019-11-24
DRR184614	vn	Lineage 1.1.1	Sensitive	2019-11-24
DRR184615	vn	Lineage 4.1.2.1	Sensitive	2019-11-24
DRR184616	vn	Lineage 2.2.1	Sensitive	2019-11-24
DRR184618	vn	Lineage 4.8	Sensitive	2019-11-24
DRR184619	vn	Lineage 2.2.1	MDR-TB	2019-11-24
DRR184620	vn	Lineage 4.4.2	Sensitive	2019-11-24
DRR184622	vn	Lineage 2.2.2	Sensitive	2019-11-24
DRR184623	vn	Lineage 2.2.1	HR-TB	2019-11-24
DRR184624	vn	Lineage 2.2.1	Sensitive	2019-11-24
DRR184625	vn	Lineage 2.2.1	Sensitive	2019-11-24
DRR184626	vn	Lineage 1.1.1.1	Sensitive	2019-11-24
DRR184627	vn	Lineage 1.1.1.1	Sensitive	2019-11-24
DRR184628	vn	Lineage 2.2.2	Sensitive	2019-11-24
DRR184630	vn	Lineage 4.2.2	HR-TB	2019-11-24
DRR184631	vn	Lineage 2.2.1	HR-TB	2019-11-24
DRR184632	vn	Lineage 2.2.1	MDR-TB	2019-11-24
DRR184633	vn	Lineage 2.2.1	HR-TB	2019-11-24
DRR184634	vn	Lineage 1.1.1.1	Other	2019-11-24
DRR184635	vn	Lineage 1.1.1.1	Sensitive	2019-11-24
DRR184636	vn	Lineage 1.1.1.1	Sensitive	2019-11-24
DRR184637	vn	Lineage 2.2.1	MDR-TB	2019-11-24
DRR184638	vn	Lineage 1.1.1.1	Sensitive	2019-11-24
DRR184639	vn	Lineage 4.1.2	Other	2019-11-24
DRR184640	vn	Lineage 2.2.1	Other	2019-11-24
DRR184641	vn	Lineage 2.2.1	HR-TB	2019-11-24
DRR184642	vn	Lineage 2.1	Sensitive	2019-11-24
DRR184643	vn	Lineage 2.2.1	Sensitive	2019-11-24
DRR184645	vn	Lineage 2.2.1	Sensitive	2019-11-24
DRR184646	vn	Lineage 4.5	Sensitive	2019-11-24
DRR184647	vn	Lineage 4.5	Sensitive	2019-11-24
DRR184648	vn	Lineage 2.2.1	Sensitive	2019-11-24
DRR184649	vn	Lineage 1.1.1.1	HR-TB	2019-11-24
DRR184650	vn	Lineage 1.1.1.1	Sensitive	2019-11-24
DRR184651	vn	Lineage 1.1.1.1	Sensitive	2019-11-24
DRR184652	vn	Lineage 1.1.1.1	HR-TB	2019-11-24
DRR184653	vn	Lineage 1.1.1.1	HR-TB	2019-11-24
DRR184654	vn	Lineage 1.1.1.1	Sensitive	2019-11-24
DRR184655	vn	Lineage 1.1.1.1	MDR-TB	2019-11-24
DRR184656	vn	Lineage 1.1.1.1	MDR-TB	2019-11-24
DRR184657	vn	Lineage 1.1.1.1	HR-TB	2019-11-24
DRR184658	vn	Lineage 4.2.2	HR-TB	2019-11-24
DRR184659	vn	Lineage 2.2.1	Sensitive	2019-11-24
DRR184660	vn	Lineage 1.1.1.1	MDR-TB	2019-11-24
DRR184661	vn	Lineage 4.2.2	HR-TB	2019-11-24
DRR184662	vn	Lineage 2.2.1	Sensitive	2019-11-24
DRR184663	vn	Lineage 2.2.1.1	Sensitive	2019-11-24
DRR184664	vn	Lineage 4.4.2	Sensitive	2019-11-24
DRR184665	vn	Lineage 4.1.1.1	Sensitive	2019-11-24
DRR184666	vn	Lineage 4.3.3	Sensitive	2019-11-24
DRR184667	vn	Lineage 2.2.1	Sensitive	2019-11-24
DRR184668	vn	Lineage 2.2.1.1	Sensitive	2019-11-24
DRR184669	vn	Lineage 4.5	Sensitive	2019-11-24
DRR184670	vn	Lineage 2.2.1	Sensitive	2019-11-24
DRR184671	vn	Lineage 2.2.1.1	Sensitive	2019-11-24
DRR184672	vn	Lineage 1.1.1.1	HR-TB	2019-11-24
DRR184673	vn	Lineage 4.6.2.2	Sensitive	2019-11-24
DRR184674	vn	Lineage 4.1.2.1	Sensitive	2019-11-24
DRR184675	vn	Lineage 2.2.1	HR-TB	2019-11-24
DRR184676	vn	Lineage 1.1.1.1	Sensitive	2019-11-24
DRR184677	vn	Lineage 4.8	Sensitive	2019-11-24
DRR184678	vn	Lineage 2.2.1	HR-TB	2019-11-24
DRR184679	vn	Lineage 4.2.2	Sensitive	2019-11-24
DRR184680	vn	Lineage 1.1.1	Sensitive	2019-11-24
DRR184681	vn	Lineage 4.5	Sensitive	2019-11-24
DRR184682	vn	Lineage 4.4.2	Sensitive	2019-11-24
DRR184877	vn	Lineage 4.8	Sensitive	2019-11-24
DRR184878	vn	Lineage 2.2.1	Pre-XDR-TB	2019-11-24
DRR184879	vn	Lineage 2.2.1	HR-TB	2019-11-24
DRR184880	vn	Lineage 1.1.1.1	HR-TB	2019-11-24
DRR184881	vn	Lineage 4.2.2	Sensitive	2019-11-24
DRR184882	vn	Lineage 2.2.1	Other	2019-11-24
DRR184883	vn	Lineage 4.1.4	Sensitive	2019-11-24
DRR184884	vn	Lineage 2.2.1	MDR-TB	2019-11-24
DRR184885	vn	Lineage 1.1.1.1	MDR-TB	2019-11-24
DRR184886	vn	Lineage 2.2.1	HR-TB	2019-11-24
DRR184887	vn	Lineage 2.2.2	MDR-TB	2019-11-24
DRR184888	vn	Lineage 2.2.1	Other	2019-11-24
DRR184889	vn	Lineage 1.1.1.1	Sensitive	2019-11-24
DRR184890	vn	Lineage 1.1.1.1	Sensitive	2019-11-24
DRR184891	vn	Lineage 2.2.1	Other	2019-11-24
DRR184892	vn	Lineage 1.1.1.1	Sensitive	2019-11-24
DRR184893	vn	Lineage 1.1.1.1	Sensitive	2019-11-24
DRR184894	vn	Lineage 1.1.1.1	Sensitive	2019-11-24
DRR184895	vn	Lineage 2.2.1	MDR-TB	2019-11-24
DRR184896	vn	Lineage 1.1.1.1	HR-TB	2019-11-24
DRR184897	vn	Lineage 2.2.1	Sensitive	2019-11-24
DRR184898	vn	Lineage 2.2.1	HR-TB	2019-11-24
DRR184899	vn	Lineage 2.2.1	Sensitive	2019-11-24
DRR184900	vn	Lineage 2.2.1	Other	2019-11-24
DRR184901	vn	Lineage 2.2.1	Sensitive	2019-11-24
DRR184904	vn	Lineage 1.1.1.1	Sensitive	2019-11-24
DRR184905	vn	Lineage 1.1.1.1	Sensitive	2019-11-24
DRR184906	vn	Lineage 2.2.1	MDR-TB	2019-11-24
DRR184907	vn	Lineage 2.2.1	HR-TB	2019-11-24
DRR184908	vn	Lineage 2.2.2	Sensitive	2019-11-24
DRR184909	vn	Lineage 2.2.1.1	HR-TB	2019-11-24
DRR184910	vn	Lineage 4.2.2	Sensitive	2019-11-24
DRR184911	vn	Lineage 1.1.1.1	Sensitive	2019-11-24
DRR184912	vn	Lineage 2.2.1	Sensitive	2019-11-24
DRR184914	vn	Lineage 2.2.1	HR-TB	2019-11-24
DRR184915	vn	Lineage 2.2.1	Other	2019-11-24
DRR184916	vn	Lineage 2.2.1.1	HR-TB	2019-11-24
DRR184917	vn	Lineage 2.2.1	Sensitive	2019-11-24
DRR184918	vn	Lineage 2.2.1	HR-TB	2019-11-24
DRR184919	vn	Lineage 2.2.1.1	Other	2019-11-24
DRR184920	vn	Lineage 2.2.1	Sensitive	2019-11-24
DRR184921	vn	Lineage 2.2.1	Sensitive	2019-11-24
DRR184922	vn	Lineage 2.2.1	Other	2019-11-24
DRR184923	vn	Lineage 1.1.1.1	Sensitive	2019-11-24
DRR184924	vn	Lineage 2.2.2	Sensitive	2019-11-24
DRR184925	vn	Lineage 4.2.2	Sensitive	2019-11-24
DRR184926	vn	Lineage 2.2.1	RR-TB	2019-11-24
DRR184927	vn	Lineage 4.2.2	Sensitive	2019-11-24
DRR184928	vn	Lineage 2.2.1	Sensitive	2019-11-24
DRR184929	vn	Lineage 2.2.1	Sensitive	2019-11-24
DRR184930	vn	Lineage 2.2.1	Other	2019-11-24
DRR184931	vn	Lineage 2.2.1	HR-TB	2019-11-24
DRR184933	vn	Lineage 4.2.2	Sensitive	2019-11-24
DRR184934	vn	Lineage 1.1.1.1	Sensitive	2019-11-24
DRR184935	vn	Lineage 2.2.1	Sensitive	2019-11-24
DRR184936	vn	Lineage 4.2.2	Sensitive	2019-11-24
DRR184938	vn	Lineage 2.2.1	HR-TB	2019-11-24
DRR184939	vn	Lineage 2.2.1	Sensitive	2019-11-24
DRR184940	vn	Lineage 2.2.1	Sensitive	2019-11-24
DRR184941	vn	Lineage 2.2.1	Sensitive	2019-11-24
DRR184942	vn	Lineage 2.2.1	MDR-TB	2019-11-24
DRR184943	vn	Lineage 2.2.2	Sensitive	2019-11-24
DRR184944	vn	Lineage 2.2.1	HR-TB	2019-11-24
DRR184945	vn	Lineage 2.2.1	Sensitive	2019-11-24
DRR184946	vn	Lineage 2.2.1	HR-TB	2019-11-24
DRR184947	vn	Lineage 2.2.1	Other	2019-11-24
DRR184948	vn	Lineage 2.2.1	Other	2019-11-24
DRR184949	vn	Lineage 1.1.1.1	Sensitive	2019-11-24
DRR184950	vn	Lineage 4.2.2	Sensitive	2019-11-24
DRR184951	vn	Lineage 2.2.1	Sensitive	2019-11-24
DRR184952	vn	Lineage 1.1.1.1	Sensitive	2019-11-24
DRR184953	vn	Lineage 4.3.3	Sensitive	2019-11-24
DRR184954	vn	Lineage 4.8	Sensitive	2019-11-24
DRR184955	vn	Lineage 2.2.1	HR-TB	2019-11-24
DRR184956	vn	Lineage 2.2.1	HR-TB	2019-11-24
DRR184957	vn	Lineage 2.2.1	Sensitive	2019-11-24
DRR184958	vn	Lineage 2.2.1	Sensitive	2019-11-24
DRR184959	vn	Lineage 1.1.1.1	Sensitive	2019-11-24
DRR184960	vn	Lineage 2.2.1	HR-TB	2019-11-24
DRR184961	vn	Lineage 1.1.1.1	Sensitive	2019-11-24
DRR184962	vn	Lineage 2.2.1	Sensitive	2019-11-24
DRR184963	vn	Lineage 2.2.1	HR-TB	2019-11-24
DRR184964	vn	Lineage 2.2.1.1	Sensitive	2019-11-24
DRR184965	vn	Lineage 2.2.1	Sensitive	2019-11-24
DRR184966	vn	Lineage 1.1.1.1	Sensitive	2019-11-24
DRR184967	vn	Lineage 2.2.1	HR-TB	2019-11-24
DRR184968	vn	Lineage 4.4.2	Sensitive	2019-11-24
DRR184969	vn	Lineage 2.2.1.1	Other	2019-11-24
DRR184970	vn	Lineage 2.2.1	Other	2019-11-24
DRR184971	vn	Lineage 1.1.1.1	Sensitive	2019-11-24
DRR184972	vn	Lineage 2.2.1	Sensitive	2019-11-24
DRR184973	vn	Lineage 4.2.2	Sensitive	2019-11-24
DRR184974	vn	Lineage 4.8	Sensitive	2019-11-24
DRR184975	vn	Lineage 4.2.2	Sensitive	2019-11-24
DRR184976	vn	Lineage 1.1.1.1	Sensitive	2019-11-24
DRR184977	vn	Lineage 1.1.1.1	Sensitive	2019-11-24
DRR184978	vn	Lineage 2.2.1	Other	2019-11-24
DRR184979	vn	Lineage 2.2.1	Sensitive	2019-11-24
DRR184980	vn	Lineage 2.2.1	HR-TB	2019-11-24
DRR184981	vn	Lineage 4.8	Other	2019-11-24
DRR184983	vn	Lineage 2.2.1	HR-TB	2019-11-24
DRR184984	vn	Lineage 1.1.1.1	Sensitive	2019-11-24
DRR184985	vn	Lineage 1.1.1.1	Sensitive	2019-11-24
DRR184986	vn	Lineage 2.2.1	Sensitive	2019-11-24
DRR184987	vn	Lineage 2.2.1	HR-TB	2019-11-24
DRR184988	vn	Lineage 2.2.1	HR-TB	2019-11-24
DRR184989	vn	Lineage 2.2.1	HR-TB	2019-11-24
DRR184990	vn	Lineage 1.1.1.1	Sensitive	2019-11-24
DRR184991	vn	Lineage 4.1.2	Other	2019-11-24
DRR184992	vn	Lineage 1.1.1.1	Sensitive	2019-11-24
DRR184993	vn	Lineage 4.1.2	Other	2019-11-24
DRR184994	vn	Lineage 1.1.1	Sensitive	2019-11-24
DRR184995	vn	Lineage 4.2.2	Sensitive	2019-11-24
DRR184996	vn	Lineage 4.8	Sensitive	2019-11-24
DRR184997	vn	Lineage 4.8	Sensitive	2019-11-24
DRR184998	vn	Lineage 2.2.1	Sensitive	2019-11-24
DRR184999	vn	Lineage 2.2.1	Sensitive	2019-11-24
DRR185001	vn	Lineage 2.2.1	HR-TB	2019-11-24
DRR185002	vn	Lineage 4.2.2	Sensitive	2019-11-24
DRR185003	vn	Lineage 2.2.1	Other	2019-11-24
DRR185004	vn	Lineage 1.1.1.1	Sensitive	2019-11-24
DRR185005	vn	Lineage 2.2.1	HR-TB	2019-11-24
DRR185006	vn	Lineage 4.2.2	Sensitive	2019-11-24
DRR185007	vn	Lineage 2.2.1	HR-TB	2019-11-24
DRR185008	vn	Lineage 2.2.2	Sensitive	2019-11-24
DRR185009	vn	Lineage 4.1.2.1	Sensitive	2019-11-24
DRR185010	vn	Lineage 2.2.1	Other	2019-11-24
DRR185011	vn	Lineage 4.5	HR-TB	2019-11-24
DRR185012	vn	Lineage 4.2.2	HR-TB	2019-11-24
DRR185013	vn	Lineage 2.2.1	Sensitive	2019-11-24
DRR185014	vn	Lineage 2.2.2	HR-TB	2019-11-24
DRR185015	vn	Lineage 2.2.2	Sensitive	2019-11-24
DRR185016	vn	Lineage 2.2.1.1	HR-TB	2019-11-24
DRR185017	vn	Lineage 2.2.1	HR-TB	2019-11-24
DRR185018	vn	Lineage 2.2.1	Sensitive	2019-11-24
DRR185020	vn	Lineage 4.1.2.1	Sensitive	2019-11-24
DRR185021	vn	Lineage 2.2.1	Other	2019-11-24
DRR185022	vn	Lineage 2.2.1	Sensitive	2019-11-24
DRR185023	vn	Lineage 1.1.1.1	HR-TB	2019-11-24
DRR185025	vn	Lineage 2.2.2	Sensitive	2019-11-24
DRR185026	vn	Lineage 2.2.1	HR-TB	2019-11-24
DRR185027	vn	Lineage 1.1.1.1	HR-TB	2019-11-24
DRR185028	vn	Lineage 1.1.1.1	HR-TB	2019-11-24
DRR185029	vn	Lineage 2.2.1	Sensitive	2019-11-24
DRR185030	vn	Lineage 1.1.1.1	Sensitive	2019-11-24
DRR185031	vn	Lineage 2.2.1	Sensitive	2019-11-24
DRR185032	vn	Lineage 1.1.1.1	HR-TB	2019-11-24
DRR185033	vn	Lineage 1.1.1	HR-TB	2019-11-24
DRR185034	vn	Lineage 1.1.1.1	Sensitive	2019-11-24
DRR185035	vn	Lineage 1.1.1.1	Sensitive	2019-11-24
DRR185036	vn	Lineage 2.2.1	Other	2019-11-24
DRR185037	vn	Lineage 2.2.1	MDR-TB	2019-11-24
DRR185038	vn	Lineage 2.2.2	Sensitive	2019-11-24
DRR185039	vn	Lineage 1.1.1.1	Sensitive	2019-11-24
DRR185040	vn	Lineage 2.2.1	Sensitive	2019-11-24
DRR185041	vn	Lineage 1.1.1.1	Sensitive	2019-11-24
DRR185042	vn	Lineage 2.2.1	MDR-TB	2019-11-24
DRR185043	vn	Lineage 1.1.1.1	HR-TB	2019-11-24
DRR185044	vn	Lineage 1.1.1.1	Sensitive	2019-11-24
DRR185045	vn	Lineage 4.5	Sensitive	2019-11-24
DRR185046	vn	Lineage 2.2.1	MDR-TB	2019-11-24
DRR185047	vn	Lineage 2.2.1	Sensitive	2019-11-24
DRR185049	vn	Lineage 2.2.1.2	Other	2019-11-24
DRR185050	vn	Lineage 2.2.1	HR-TB	2019-11-24
DRR185051	vn	Lineage 4.2.2	Sensitive	2019-11-24
DRR185052	vn	Lineage 4.2.2	Sensitive	2019-11-24
DRR185053	vn	Lineage 2.2.1	HR-TB	2019-11-24
DRR185054	vn	Lineage 1.1.1.1	Sensitive	2019-11-24
DRR185055	vn	Lineage 1.1.1.1	Sensitive	2019-11-24
DRR185057	vn	Lineage 2.2.1	HR-TB	2019-11-24
DRR185058	vn	Lineage 4.1.2	Sensitive	2019-11-24
DRR185059	vn	Lineage 1.1.1.1	Sensitive	2019-11-24
DRR185061	vn	Lineage 2.2.1	HR-TB	2019-11-24
DRR185062	vn	Lineage 1.1.1.1	Sensitive	2019-11-24
DRR185063	vn	Lineage 4.2.1	Sensitive	2019-11-24
DRR185064	vn	Lineage 1.1.1.1	HR-TB	2019-11-24
DRR185065	vn	Lineage 2.2.1	Other	2019-11-24
DRR185066	vn	Lineage 1.1.1.1	Sensitive	2019-11-24
DRR185067	vn	Lineage 1.1.1.1	Sensitive	2019-11-24
DRR185068	vn	Lineage 2.2.1	HR-TB	2019-11-24
DRR185069	vn	Lineage 2.2.1	HR-TB	2019-11-24
DRR185070	vn	Lineage 1.1.1.1	Sensitive	2019-11-24
DRR185071	vn	Lineage 2.2.1	Sensitive	2019-11-24
DRR185072	vn	Lineage 2.2.1	Sensitive	2019-11-24
DRR185073	vn	Lineage 2.2.2	Sensitive	2019-11-24
DRR185074	vn	Lineage 2.2.1	HR-TB	2019-11-24
DRR185075	vn	Lineage 2.2.1	Sensitive	2019-11-24
DRR185076	vn	Lineage 2.2.1	MDR-TB	2019-11-24
DRR185077	vn	Lineage 2.2.1	HR-TB	2019-11-24
DRR185078	vn	Lineage 2.2.1.1	MDR-TB	2019-11-24
DRR185079	vn	Lineage 2.2.1	Sensitive	2019-11-24
DRR185080	vn	Lineage 2.2.1	Other	2019-11-24
DRR185081	vn	Lineage 2.2.1	HR-TB	2019-11-24
DRR185082	vn	Lineage 1.1.1.1	Sensitive	2019-11-24
DRR185083	vn	Lineage 2.2.1.1	Other	2019-11-24
DRR185084	vn	Lineage 4.4.1.1	Sensitive	2019-11-24
DRR185085	vn	Lineage 1.1.1	Sensitive	2019-11-24
DRR185086	vn	Lineage 2.2.1	HR-TB	2019-11-24
DRR185087	vn	Lineage 1.1.1.1	Sensitive	2019-11-24
DRR185088	vn	Lineage 2.2.1	Sensitive	2019-11-24
DRR185089	vn	Lineage 2.2.1	HR-TB	2019-11-24
DRR185090	vn	Lineage 2.2.1	Sensitive	2019-11-24
DRR185091	vn	Lineage 2.2.1	HR-TB	2019-11-24
DRR185092	vn	Lineage 1.1.1.1	Sensitive	2019-11-24
DRR185093	vn	Lineage 2.2.1	Other	2019-11-24
DRR185094	vn	Lineage 4.8	Sensitive	2019-11-24
DRR185095	vn	Lineage 2.2.1	Sensitive	2019-11-24
DRR185096	vn	Lineage 4.1.2.1	Sensitive	2019-11-24
DRR185097	vn	Lineage 2.2.1	HR-TB	2019-11-24
DRR185098	vn	Lineage 1.1.1.1	Sensitive	2019-11-24
DRR185099	vn	Lineage 2.2.2	Sensitive	2019-11-24
DRR185100	vn	Lineage 2.2.1	Sensitive	2019-11-24
DRR185101	vn	Lineage 2.2.1	HR-TB	2019-11-24
DRR185102	vn	Lineage 2.2.1.1	Sensitive	2019-11-24
DRR185103	vn	Lineage 1.1.1.1	Sensitive	2019-11-24
DRR185104	vn	Lineage 2.2.1	HR-TB	2019-11-24
DRR185105	vn	Lineage 4.8	Sensitive	2019-11-24
DRR185106	vn	Lineage 1.1.1.1	Sensitive	2019-11-24
DRR185107	vn	Lineage 2.2.1	MDR-TB	2019-11-24
DRR185108	vn	Lineage 2.2.2	Sensitive	2019-11-24
DRR185109	vn	Lineage 2.2.1	Other	2019-11-24
DRR185110	vn	Lineage 2.2.1	HR-TB	2019-11-24
DRR185111	vn	Lineage 2.2.2	Sensitive	2019-11-24
DRR185112	vn	Lineage 4.4	Sensitive	2019-11-24
DRR185113	vn	Lineage 2.2.1	HR-TB	2019-11-24
DRR185114	vn	Lineage 1.1.1.1	Sensitive	2019-11-24
DRR185115	vn	Lineage 2.2.1	Sensitive	2019-11-24
DRR185116	vn	Lineage 2.2.2	Sensitive	2019-11-24
DRR185117	vn	Lineage 2.2.1	Other	2019-11-24
DRR185118	vn	Lineage 2.2.1	Sensitive	2019-11-24
DRR185119	vn	Lineage 2.1	Sensitive	2019-11-24
DRR185120	vn	Lineage 2.2.1	HR-TB	2019-11-24
DRR185121	vn	Lineage 1.1.1	Sensitive	2019-11-24
DRR185122	vn	Lineage 4.1.2.1	Sensitive	2019-11-24
DRR185123	vn	Lineage 1.1.1.1	HR-TB	2019-11-24
DRR185124	vn	Lineage 2.2.1	Sensitive	2019-11-24
ERR015614	ru	Lineage 2.2.1	MDR-TB	2010-07-08
ERR015615	ru	Lineage 3.1.1	Sensitive	2010-07-08
ERR015616	ru	Lineage 2.2.1	Pre-XDR-TB	2010-07-08
ERR017784	gb	Lineage 2.2.1	Pre-XDR-TB	2010-08-31
ERR017788	ru	Lineage 2.2.1	MDR-TB	2010-08-31
ERR019564	ru	Lineage 2.2.1	MDR-TB	2010-09-24
ERR019565		Lineage 2.2.1.1	Sensitive	2010-09-24
ERR019568		Lineage 1.1.2	Sensitive	2010-09-24
ERR019569		Lineage 2.2.1	Sensitive	2010-09-24
ERR019570		Lineage 2.2.1	Sensitive	2010-09-24
ERR019571		Lineage 2.2.1	Sensitive	2010-09-24
ERR019572	ru	Lineage 2.2.1	HR-TB	2010-09-24
ERR019573		Lineage 2.2.1.1	Sensitive	2010-09-24
ERR019574		Lineage 2.2.1	Other	2010-09-24
ERR019575	ru	Lineage 2.2.1	MDR-TB	2010-09-24
ERR023729	nl	Lineage 4.7	Sensitive	2011-01-11
ERR023731	nl	Lineage 4.1.2.1	Sensitive	2011-01-11
ERR023732	nl	Lineage 4.1.2.1	Sensitive	2011-01-11
ERR023737	nl	Lineage 4.7	Sensitive	2011-01-11
ERR023738	nl	Lineage 4.7	Sensitive	2011-01-11
ERR023739	nl	Lineage 4.1.2.1	Sensitive	2011-01-11
ERR023740	nl	Lineage 4.1.2.1	Sensitive	2011-01-11
ERR023743	nl	Lineage 3	Sensitive	2011-01-11
ERR023745	nl	Lineage 3.1.3	Sensitive	2011-01-11
ERR023746	nl	Lineage 4.1.2.1	HR-TB	2011-01-11
ERR023747	nl	Lineage 4.1.2.1	HR-TB	2011-01-11
ERR023748	nl	Lineage 4.1.2.1	HR-TB	2011-01-11
ERR023752	nl	Lineage 3	Sensitive	2011-01-11
ERR023757	nl	Lineage 4.1.2.1	Sensitive	2011-01-11
ERR023758	nl	Lineage 4.1.2.1	Sensitive	2011-01-11
ERR023759	nl	Lineage 4.1.2.1	Sensitive	2011-01-11
ERR023760	nl	Lineage 4.1.2.1	Sensitive	2011-01-11
ERR023761	nl	Lineage 4.3.2	Sensitive	2011-01-11
ERR023763	nl	Lineage 1.2.1.2.1	Sensitive	2011-01-11
ERR023764	nl	Lineage 4.3.2	Sensitive	2011-01-11
ERR024340	nl	Lineage 4.3.2	Sensitive	2011-01-13
ERR024342	nl	Lineage 4.3	HR-TB	2011-01-13
ERR024343	nl	Lineage 4.3	HR-TB	2011-01-13
ERR024344	nl	Lineage 4.3.2	Sensitive	2011-01-13
ERR024345	nl	Lineage 4.3.2	Sensitive	2011-01-13
ERR024346	nl	Lineage 4.3.2	Sensitive	2011-01-13
ERR024347	nl	Lineage 4.3.2	Sensitive	2011-01-13
ERR025414	nl	Lineage 4.1.2.1	Sensitive	2011-01-18
ERR025415	nl	Lineage 4.1.2	Sensitive	2011-01-18
ERR025416	nl	Lineage 4.3.2	Sensitive	2011-01-18
ERR025417	nl	Lineage 4.1.2.1	Sensitive	2011-01-18
ERR025418	nl	Lineage 4.1.2.1	Sensitive	2011-01-18
ERR025419	nl	Lineage 4.1.2.1	Sensitive	2011-01-18
ERR025420	nl	Lineage 4.1.2.1	Sensitive	2011-01-18
ERR025421	nl	Lineage 4.1.2.1	Sensitive	2011-01-18
ERR025422	nl	Lineage 4.1.2.1	Sensitive	2011-01-18
ERR025423	nl	Lineage 4.1.2.1	Sensitive	2011-01-18
ERR025424	nl	Lineage 4.1.2.1	Sensitive	2011-01-18
ERR025426	nl	Lineage 4.1.2.1	Other	2011-01-18
ERR025427	nl	Lineage 4.2.2.1	Sensitive	2011-01-18
ERR025428	nl	Lineage 4.2.2.1	Sensitive	2011-01-18
ERR025429	nl	Lineage 4.1.2.1	Other	2011-01-18
ERR025430	nl	Lineage 4.1.2.1	Other	2011-01-18
ERR025431	nl	Lineage 4.1.2.1	HR-TB	2011-01-18
ERR025432	nl	Lineage 4.2.2.1	Sensitive	2011-01-18
ERR025433	nl	Lineage 4.2.2.1	Sensitive	2011-01-18
ERR025434	nl	Lineage 4.2.2.1	Sensitive	2011-01-18
ERR025435	nl	Lineage 4.2.2.1	Sensitive	2011-01-18
ERR025436	nl	Lineage 4.2.2.1	Sensitive	2011-01-18
ERR025438	nl	Lineage 4.2.2.1	Sensitive	2011-01-18
ERR025439	nl	Lineage 2.2.2	HR-TB	2011-01-18
ERR025440	nl	Lineage 4.1.2.1	Sensitive	2011-01-18
ERR025441	nl	Lineage 4.1.2.1	Sensitive	2011-01-18
ERR025442	nl	Lineage 1.2.1.2.1	Sensitive	2011-01-18
ERR025443	nl	Lineage 1.2.1.2.1	Sensitive	2011-01-18
ERR025444	nl	Lineage 1.2.1.2.1	Sensitive	2011-01-18
ERR025445	nl	Lineage 1.2.1.2.1	Sensitive	2011-01-18
ERR025446	nl	Lineage 1.2.1.2.1	Sensitive	2011-01-18
ERR025447	nl	Lineage 1.2.1.2.1	Sensitive	2011-01-18
ERR025448	nl	Lineage 1.2.1.2.1	Sensitive	2011-01-18
ERR025450	nl	Lineage 4.3.2	Sensitive	2011-01-18
ERR025451	nl	Lineage 4.3.2	Sensitive	2011-01-18
ERR025452	nl	Lineage 4.8	Sensitive	2011-01-18
ERR025453	nl	Lineage 4.3.2	Sensitive	2011-01-18
ERR025454	nl	Lineage 4.3.2	Sensitive	2011-01-18
ERR025455	nl	Lineage 4.3.2	Sensitive	2011-01-18
ERR025456	nl	Lineage 4.3.4.2	Sensitive	2011-01-18
ERR025457	nl	Lineage 4.3.4.1	Sensitive	2011-01-18
ERR025458	nl	Lineage 4.3.2	Sensitive	2011-01-18
ERR025459	nl	Lineage 4.3.2	Sensitive	2011-01-18
ERR025460	nl	Lineage 4.3.2	Sensitive	2011-01-18
ERR025833	gb	Lineage 3.1.1	Sensitive	2011-01-18
ERR025834	gb	Lineage 3.1.1	Sensitive	2011-01-18
ERR025835	gb	Lineage 3	Sensitive	2011-01-18
ERR025836	gb	Lineage 3	Sensitive	2011-01-18
ERR025837	gb	Lineage 4.8.2	Sensitive	2011-01-18
ERR025838	gb	Lineage 4.8.2	Sensitive	2011-01-18
ERR025839	gb	Lineage 2.2.1	Sensitive	2011-01-18
ERR025840	gb	Lineage 2.2.1	Sensitive	2011-01-18
ERR025842	gb	Lineage 4.2.2	Sensitive	2011-01-18
ERR025843	gb	Lineage 4.2.2	Sensitive	2011-01-18
ERR025844	gb	Lineage 4.2.2	Sensitive	2011-01-18
ERR025846	gb	Lineage 4.2.2	Sensitive	2011-01-18
ERR025847	gb	Lineage 4.1.2.1	Sensitive	2011-01-18
ERR025848	gb	Lineage 4.1.2.1	Sensitive	2011-01-18
ERR026472	nl	Lineage 4.8	Sensitive	2011-01-21
ERR026473	nl	Lineage 2.2.1	Sensitive	2011-01-21
ERR026474	nl	Lineage 2.2.1	Sensitive	2011-01-21
ERR026475	nl	Lineage 4.8	Sensitive	2011-01-21
ERR026476	nl	Lineage 4.2.2.2	HR-TB	2011-01-21
ERR026477	nl	Lineage 2.2.1	Other	2011-01-21
ERR026478	nl	Lineage 2.2.1	Sensitive	2011-01-21
ERR026479	nl	Lineage 2.2.1	Sensitive	2011-01-21
ERR026480	nl	Lineage 2.2.1.1	Sensitive	2011-01-21
ERR026481	nl	Lineage 2.2.1.1	Sensitive	2011-01-21
ERR026482	nl	Lineage 2.2.1.1	Sensitive	2011-01-21
ERR027445	ru	Lineage 2.2.1	Sensitive	2011-01-26
ERR027446	ru	Lineage 2.2.1	MDR-TB	2011-01-26
ERR027447	ru	Lineage 2.2.1	MDR-TB	2011-01-26
ERR027448	ru	Lineage 2.2.1	MDR-TB	2011-01-26
ERR027449	ru	Lineage 2.2.1	Sensitive	2011-01-26
ERR027450	ru	Lineage 2.2.1	MDR-TB	2011-01-26
ERR027451	ru	Lineage 2.2.1	Pre-XDR-TB	2011-01-26
ERR027452	ru	Lineage 2.2.1	MDR-TB	2011-01-26
ERR027454	ru	Lineage 2.2.1	HR-TB	2011-01-26
ERR027455	ru	Lineage 2.2.1	MDR-TB	2011-01-26
ERR027456	ru	Lineage 2.2.1	MDR-TB	2011-01-26
ERR027458	ru	Lineage 2.2.1	MDR-TB	2011-01-26
ERR027459	ru	Lineage 2.2.1	RR-TB	2011-01-26
ERR027462		Lineage 2.2.1	Sensitive	2011-01-26
ERR027464	gb	Lineage 4.3.4.1	Sensitive	2011-01-26
ERR027469	ru	Lineage 4.8	Sensitive	2011-01-26
ERR028607	ee	Lineage 2.2.1	Pre-XDR-TB	2011-02-01
ERR028608	nl	Lineage 4.4.1.2	Other	2011-02-01
ERR028609	ee	Lineage 2.2.1	HR-TB	2011-02-01
ERR028610	nl	Lineage 4.3.4.2	Sensitive	2011-02-01
ERR028611	nl	Lineage 2.2.1	Other	2011-02-01
ERR028612	nl	Lineage 4.1.2.1	Other	2011-02-01
ERR028613	nl	Lineage 4.1.2.1	Other	2011-02-01
ERR028615	nl	Lineage 4.2.2.1	Sensitive	2011-02-01
ERR028616	nl	Lineage 4.2.2.1	Sensitive	2011-02-01
ERR028617	nl	Lineage 4.2.2.1	Sensitive	2011-02-01
ERR028619	ee	Lineage 2.2.1	MDR-TB	2011-02-01
ERR028620	nl	Lineage 4.3.4.1	Sensitive	2011-02-01
ERR028621	nl	Lineage 4.8	HR-TB	2011-02-01
ERR028622		Lineage 4.1.2.1	Sensitive	2011-02-01
ERR028624		Lineage 4.1.2.1	Sensitive	2011-02-01
ERR028625		Lineage 4.1.2.1	Sensitive	2011-02-01
ERR028627		Lineage 4.1.2	Sensitive	2011-02-01
ERR029201	nl	Lineage 4.8	Sensitive	2011-02-10
ERR029202	nl	Lineage 4.8	Sensitive	2011-02-10
ERR029203	za	Lineage 2.2.1.1	Sensitive	2011-02-10
ERR029204	nl	Lineage 4.2.2.2	HR-TB	2011-02-10
ERR029205	nl	Lineage 2.2.1	Other	2011-02-10
ERR029206	nl	Lineage 2.2.1	Sensitive	2011-02-10
ERR029207	nl	Lineage 2.2.1	Sensitive	2011-02-10
ERR029209	ee	Lineage 2.2.1	MDR-TB	2011-02-10
ERR029210	nl	Lineage 2.2.1	MDR-TB	2011-02-10
ERR029211	nl	Lineage 4.8	Sensitive	2011-02-10
ERR036186	mw	Lineage 2.2.1	Sensitive	2011-06-07
ERR036187	mw	Lineage 4.3.4.1	Sensitive	2011-06-07
ERR036188	mw	Lineage 4.3.4.2.1	MDR-TB	2011-06-07
ERR036189	mw	Lineage 4.3.4.2.1	Sensitive	2011-06-07
ERR036190	mw	Lineage 4.3.2.1	Other	2011-06-07
ERR036192	mw	Lineage 4.3.4.2.1	Sensitive	2011-06-07
ERR036193	mw	Lineage 3.1.1	Sensitive	2011-06-07
ERR036195	mw	Lineage 3	Other	2011-06-07
ERR036196	mw	Lineage 4.3.4.1	Sensitive	2011-06-07
ERR036197	mw	Lineage 4.3.4.2.1	Sensitive	2011-06-07
ERR036199	mw	Lineage 4.3.4.2.1	Sensitive	2011-06-07
ERR036201	mw	Lineage 1.1.3.2	Sensitive	2011-06-07
ERR036202	mw	Lineage 4.3.4.2.1	Sensitive	2011-06-07
ERR036203	mw	Lineage 4.3.4.2.1	HR-TB	2011-06-07
ERR036204	mw	Lineage 4.8	Sensitive	2011-06-07
ERR036205	mw	Lineage 4.4.1.2	Sensitive	2011-06-07
ERR036206	mw	Lineage 4.3.4.2.1	Sensitive	2011-06-07
ERR036208	mw	Lineage 4.3.4.2.1	Sensitive	2011-06-07
ERR036209	mw	Lineage 3	Other	2011-06-07
ERR036210	mw	Lineage 3.1.1	Sensitive	2011-06-07
ERR036212	mw	Lineage 4.3.4.2.1	Sensitive	2011-06-07
ERR036213	mw	Lineage 1.1.3.2	Sensitive	2011-06-07
ERR036214	mw	Lineage 4.3.4.2.1	Sensitive	2011-06-07
ERR036216	mw	Lineage 3.1.1	Sensitive	2011-06-07
ERR036217	mw	Lineage 1.1.3.2	Sensitive	2011-06-07
ERR036218	mw	Lineage 3.1.1	Sensitive	2011-06-07
ERR036219	mw	Lineage 4.9.1	Sensitive	2011-06-07
ERR036220	mw	Lineage 4.3.4.2.1	Sensitive	2011-06-07
ERR036221	mw	Lineage 4.1.1.3	Sensitive	2011-06-07
ERR036222	mw	Lineage 1.1.3.2	Sensitive	2011-06-07
ERR036223	mw	Lineage 1.2.2.1	Sensitive	2011-06-07
ERR036226	mw	Lineage 4.3.4.2.1	HR-TB	2011-06-07
ERR036227	mw	Lineage 4.7	Sensitive	2011-06-07
ERR036228	mw	Lineage 4.3.4.2.1	Sensitive	2011-06-07
ERR036230	mw	Lineage 1.1.3.2	Sensitive	2011-06-07
ERR036231	mw	Lineage 4.3.4.2.1	Sensitive	2011-06-07
ERR036232	mw	Lineage 4.3.4.2.1	Sensitive	2011-06-07
ERR036234	mw	Lineage 4.3.3	HR-TB	2011-06-07
ERR036235	mw	Lineage 2.2.1	Sensitive	2011-06-07
ERR036236	mw	Lineage 1.1.3.2	Sensitive	2011-06-07
ERR036238	mw	Lineage 4.3.4.2.1	Sensitive	2011-06-07
ERR036239	mw	Lineage 4.3.4.2.1	Sensitive	2011-06-07
ERR036240	mw	Lineage 4.3.4.2.1	Sensitive	2011-06-07
ERR036241	mw	Lineage 4.3.4.2.1	Sensitive	2011-06-07
ERR036243	mw	Lineage 3.1.1	Sensitive	2011-06-07
ERR036244	mw	Lineage 4.3.4.2.1	Sensitive	2011-06-07
ERR036245	mw	Lineage 4.3.4.2.1	Sensitive	2011-06-07
ERR036246	mw	Lineage 4.3.4.2.1	Sensitive	2011-06-07
ERR036247	mw	Lineage 4.3.4.2.1	Sensitive	2011-06-07
ERR036248	mw	Lineage 4.8	Sensitive	2011-06-07
ERR036249	mw	Lineage 4.1.2.1	HR-TB	2011-06-07
ERR037467	mw	Lineage 4.3.4.2.1	Sensitive	2011-06-27
ERR037468	mw	Lineage 4.9.1	Sensitive	2011-06-27
ERR037470	mw	Lineage 4.3.4.2.1	Sensitive	2011-06-27
ERR037471	mw	Lineage 4.3.4.2.1	Sensitive	2011-06-27
ERR037472	mw	Lineage 4.3.4.2.1	Sensitive	2011-06-27
ERR037473	mw	Lineage 1.1.2	Sensitive	2011-06-27
ERR037474	mw	Lineage 4.3.4.2.1	Sensitive	2011-06-27
ERR037475	mw	Lineage 4.3.4.2.1	HR-TB	2011-06-27
ERR037476	mw	Lineage 1.1.3.2	Sensitive	2011-06-27
ERR037477	mw	Lineage 4.6.1.2	Sensitive	2011-06-27
ERR037478	mw	Lineage 4.3.4.2.1	Sensitive	2011-06-27
ERR037479	mw	Lineage 4.3.4.2.1	Sensitive	2011-06-27
ERR037480	mw	Lineage 4.3.4.2.1	Sensitive	2011-06-27
ERR037481	mw	Lineage 4.1.2	Sensitive	2011-06-27
ERR037482	mw	Lineage 3	Other	2011-06-27
ERR037483	mw	Lineage 4.3.4.2.1	Sensitive	2011-06-27
ERR037484	mw	Lineage 4.8	Sensitive	2011-06-27
ERR037485	mw	Lineage 4.3.4.2.1	Sensitive	2011-06-27
ERR037486	mw	Lineage 4.3.4.2.1	MDR-TB	2011-06-27
ERR037487	mw	Lineage 4.3.4.2.1	Sensitive	2011-06-27
ERR037488	mw	Lineage 3	Other	2011-06-27
ERR037489	mw	Lineage 1.2.2.2	Sensitive	2011-06-27
ERR037490	mw	Lineage 4.3.4.2.1	Sensitive	2011-06-27
ERR037491	mw	Lineage 1.1.2	HR-TB	2011-06-27
ERR037492	mw	Lineage 3.1.1	Sensitive	2011-06-27
ERR037493	mw	Lineage 4.3.4.2.1	Sensitive	2011-06-27
ERR037494	mw	Lineage 4.3.4.1	Sensitive	2011-06-27
ERR037495	mw	Lineage 4.9	Sensitive	2011-06-27
ERR037496	mw	Lineage 1.2.2.1	Sensitive	2011-06-27
ERR037497	mw	Lineage 4.3.4.2.1	Sensitive	2011-06-27
ERR037498	mw	Lineage 4.3.4.1	Sensitive	2011-06-27
ERR037499	mw	Lineage 4.3.4.2.1	Sensitive	2011-06-27
ERR037500	mw	Lineage 4.3.4.2.1	Sensitive	2011-06-27
ERR037502	mw	Lineage 3.1.1	Sensitive	2011-06-27
ERR037503	mw	Lineage 4.3.4.2.1	Sensitive	2011-06-27
ERR037505	mw	Lineage 4.3.4.2.1	Sensitive	2011-06-27
ERR037507	mw	Lineage 4.9.1	Sensitive	2011-06-27
ERR037508	mw	Lineage 4.3.4.2.1	Sensitive	2011-06-27
ERR037509	mw	Lineage 4.9.1	Sensitive	2011-06-27
ERR037510	mw	Lineage 1.1.3.2	Other	2011-06-27
ERR037511	mw	Lineage 1.1.3.2	Sensitive	2011-06-27
ERR037512	mw	Lineage 4.3.4.2.1	Sensitive	2011-06-27
ERR037514	mw	Lineage 4.3.4.2.1	Sensitive	2011-06-27
ERR037515	mw	Lineage 4.3.4.2.1	Sensitive	2011-06-27
ERR037516	mw	Lineage 4.3.4.1	Sensitive	2011-06-27
ERR037517	mw	Lineage 4.9.1	Sensitive	2011-06-27
ERR037518	mw	Lineage 4.3.4.2.1	HR-TB	2011-06-27
ERR037519	mw	Lineage 1.1.3.2	Sensitive	2011-06-27
ERR037520	mw	Lineage 1.1.3.2	Sensitive	2011-06-27
ERR037521	mw	Lineage 1.1.3.2	Sensitive	2011-06-27
ERR037522	mw	Lineage 4.3.4.2.1	HR-TB	2011-06-27
ERR037523	mw	Lineage 1.1.3.2	Sensitive	2011-06-27
ERR037524	mw	Lineage 4.3.4.2.1	Sensitive	2011-06-27
ERR037525	mw	Lineage 4.3.4.2.1	Sensitive	2011-06-27
ERR037526	mw	Lineage 4.9.1	Sensitive	2011-06-27
ERR037527	mw	Lineage 4.3.4.2.1	Sensitive	2011-06-27
ERR037528	mw	Lineage 4.3.4.2.1	Sensitive	2011-06-27
ERR037530	mw	Lineage 4.3.4.2.1	Sensitive	2011-06-27
ERR037531	mw	Lineage 4.3.2.1	Sensitive	2011-06-27
ERR037532	mw	Lineage 4.3.4.2.1	Sensitive	2011-06-27
ERR037533	mw	Lineage 4.7	Sensitive	2011-06-27
ERR037534	mw	Lineage 4.3.4.2.1	Sensitive	2011-06-27
ERR037536	mw	Lineage 1.1.3.2	Sensitive	2011-06-27
ERR037537	mw	Lineage 4.3.4.2.1	Sensitive	2011-06-27
ERR037538	mw	Lineage 4.3.4.2.1	Sensitive	2011-06-27
ERR037539	mw	Lineage 4.3.4.2.1	Sensitive	2011-06-27
ERR037540	mw	Lineage 4.8	Sensitive	2011-06-27
ERR037541	mw	Lineage 4.4.1.2	Sensitive	2011-06-27
ERR037542	mw	Lineage 4.3.4.2.1	Sensitive	2011-06-27
ERR037543	mw	Lineage 4.8	Sensitive	2011-06-27
ERR037544	mw	Lineage 4.1.2	Sensitive	2011-06-27
ERR037545	mw	Lineage 4.3.4.2.1	Sensitive	2011-06-27
ERR037546	mw	Lineage 3	Sensitive	2011-06-27
ERR037547	mw	Lineage 4.3.4.1	Sensitive	2011-06-27
ERR037548	mw	Lineage 4.3.4.2.1	Sensitive	2011-06-27
ERR037549	mw	Lineage 4.3.4.2.1	Sensitive	2011-06-27
ERR037550	mw	Lineage 4.8.1	Sensitive	2011-06-27
ERR037551	mw	Lineage 2.2.1	Sensitive	2011-06-27
ERR037552	mw	Lineage 4.3.4.2.1	Sensitive	2011-06-27
ERR037553	mw	Lineage 4.3.4.2.1	Sensitive	2011-06-27
ERR037554	mw	Lineage 4.3.4.2.1	Sensitive	2011-06-27
ERR037555	mw	Lineage 1.1.3.2	Sensitive	2011-06-27
ERR038253	gb	Lineage 4.1.1.3.1	Sensitive	2011-07-11
ERR038254	gb	Lineage 4.8.2	Sensitive	2011-07-11
ERR038255	gb	Lineage 4.8.2	Sensitive	2011-07-11
ERR038256	gb	Lineage 4.1.1.3.1	Sensitive	2011-07-11
ERR038257	gb	Lineage 4.1.1.3.1	Sensitive	2011-07-11
ERR038258	gb	Lineage 1.2.2.1	Sensitive	2011-07-11
ERR038259	gb	Lineage 1.2.2.1	Sensitive	2011-07-11
ERR038260	gb	Lineage 3.1.2.1	Other	2011-07-11
ERR038261	gb	Lineage 3.1.2.1	Other	2011-07-11
ERR038262	gb	Lineage 3.1.2.1	Other	2011-07-11
ERR038263	gb	Lineage 3.1.2.1	Other	2011-07-11
ERR038264	gb	Lineage 3.1.1	Sensitive	2011-07-11
ERR038265	gb	Lineage 3.1.1	Sensitive	2011-07-11
ERR038266	gb	Lineage 3.1.1	Sensitive	2011-07-11
ERR038269	gb	Lineage 3.1.1	Sensitive	2011-07-11
ERR038270	gb	Lineage 3.1.1	Sensitive	2011-07-11
ERR038271	gb	Lineage 3.1.1	Sensitive	2011-07-11
ERR038272	gb	Lineage 3.1.1	Sensitive	2011-07-11
ERR038273	gb	Lineage 3.1.1	Sensitive	2011-07-11
ERR038274	gb	Lineage 4.1.1.3.1	Sensitive	2011-07-11
ERR038275	gb	Lineage 4.1.1.3.1	Sensitive	2011-07-11
ERR038276	gb	Lineage 4.1.1.3.1	Sensitive	2011-07-11
ERR038277	gb	Lineage 4.1.1	Sensitive	2011-07-11
ERR038278	gb	Lineage 4.1.1	Sensitive	2011-07-11
ERR038279	gb	Lineage 4.1.1.3.1	Sensitive	2011-07-11
ERR038280	gb	Lineage 3	Other	2011-07-11
ERR038281	gb	Lineage 4.1.1.3.1	Sensitive	2011-07-11
ERR038282	gb	Lineage 4.4.1.2	Sensitive	2011-07-11
ERR038283	gb	Lineage 4.8.2	Sensitive	2011-07-11
ERR038284	gb	Lineage 4.8.2	Sensitive	2011-07-11
ERR038285	gb	Lineage 4.1.1.3.1	Sensitive	2011-07-11
ERR038286	gb	Lineage 4.1.1.3.1	Sensitive	2011-07-11
ERR038287	gb	Lineage 3	Sensitive	2011-07-11
ERR038288	gb	Lineage 3	Sensitive	2011-07-11
ERR038290	gb	Lineage 4.3.3	Sensitive	2011-07-11
ERR038291	gb	Lineage 4.2.2	Sensitive	2011-07-11
ERR038292	gb	Lineage 4.2.2	Sensitive	2011-07-11
ERR038293	gb	Lineage 4.3.3	Sensitive	2011-07-11
ERR038294	gb	Lineage 4.1.1.3.1	Pre-XDR-TB	2011-07-11
ERR038295	gb	Lineage 4.1.1.3.1	Pre-XDR-TB	2011-07-11
ERR038296	gb	Lineage 4.1.1.3.1	Pre-XDR-TB	2011-07-11
ERR038297	gb	Lineage 4.1.1.3.1	Pre-XDR-TB	2011-07-11
ERR038298	gb	Lineage 3.1.1	Sensitive	2011-07-11
ERR038299	gb	Lineage 3.1.1	Sensitive	2011-07-11
ERR038300	gb	Lineage 3.1.1	Sensitive	2011-07-11
ERR038736	ug	Lineage 4.3.4.2	MDR-TB	2011-07-13
ERR038737	ug	Lineage 4.3.4.2.1	MDR-TB	2011-07-13
ERR038738	ug	Lineage 4.6.1.1	RR-TB	2011-07-13
ERR038739	ug	Lineage 4.6.1.2	MDR-TB	2011-07-13
ERR038740	ug	Lineage 4.6.1.2	MDR-TB	2011-07-13
ERR038741	ug	Lineage 4.2.2.2	MDR-TB	2011-07-13
ERR038742	ug	Lineage 4.8	MDR-TB	2011-07-13
ERR038743	ug	Lineage 3	RR-TB	2011-07-13
ERR038744	ug	Lineage 4.3.4.2.1	MDR-TB	2011-07-13
ERR038745	ug	Lineage 4.3.4.2.1	MDR-TB	2011-07-13
ERR038746	ug	Lineage 2.2.1	MDR-TB	2011-07-13
ERR038747	ug	Lineage 4.8	MDR-TB	2011-07-13
ERR038748	ug	Lineage 4.6.1.2	MDR-TB	2011-07-13
ERR038749	ug	Lineage 4.6.1.2	RR-TB	2011-07-13
ERR038750	ug	Lineage 4.6.1.2	MDR-TB	2011-07-13
ERR038751	ug	Lineage 4.1.1.3	MDR-TB	2011-07-13
ERR038752	ug	Lineage 3.1.2.1	MDR-TB	2011-07-13
ERR038753	ug	Lineage 3.1.2.1	MDR-TB	2011-07-13
ERR038754	ug	Lineage 4.4.1.1	MDR-TB	2011-07-13
ERR038755	ug	Lineage 4.1.1.3	MDR-TB	2011-07-13
ERR039323	gb	Lineage 3.1.1	Sensitive	2011-07-20
ERR039324	gb	Lineage 3.1.2.2	Sensitive	2011-07-20
ERR039325	gb	Lineage 4.1.1.1	Sensitive	2011-07-20
ERR039326	gb	Lineage 4.1.1.1	Sensitive	2011-07-20
ERR039327	gb	Lineage 4.1.1.1	Sensitive	2011-07-20
ERR039328	gb	Lineage 4.1.1.1	Sensitive	2011-07-20
ERR039329	gb	Lineage 4.1.1.1	Sensitive	2011-07-20
ERR039330	gb	Lineage 4.3.4.2.1	Sensitive	2011-07-20
ERR039331	gb	Lineage 3	Sensitive	2011-07-20
ERR039332	gb	Lineage 3	Sensitive	2011-07-20
ERR039333	gb	Lineage 3	Sensitive	2011-07-20
ERR039334	gb	Lineage 3	Sensitive	2011-07-20
ERR039335	gb	Lineage 4.3.1.1	Sensitive	2011-07-20
ERR039336	gb	Lineage 4.3.1.1	Sensitive	2011-07-20
ERR039337	gb	Lineage 4.3.1.1	Sensitive	2011-07-20
ERR039338	gb	Lineage 4.3.1.1	Sensitive	2011-07-20
ERR039339	gb	Lineage 4.8	Sensitive	2011-07-20
ERR039340	gb	Lineage 4.8	Sensitive	2011-07-20
ERR039341	gb	Lineage 4.8	Sensitive	2011-07-20
ERR039342	gb	Lineage 4.8	Sensitive	2011-07-20
ERR039343	gb	Lineage 4.4.1.2	Sensitive	2011-07-20
ERR039344	gb	Lineage 4.1.2.1	Sensitive	2011-07-20
ERR039345	gb	Lineage 4.2.2	Sensitive	2011-07-20
ERR039346	gb	Lineage 4.1.1.3.1	Sensitive	2011-07-20
ERR040086	gb	Lineage 3.1.1	Sensitive	2011-08-03
ERR040087	gb	Lineage 3.1.1	Sensitive	2011-08-03
ERR040088	gb	Lineage 3.1.1	Sensitive	2011-08-03
ERR040089	gb	Lineage 3.1.1	Sensitive	2011-08-03
ERR040090	gb	Lineage 3.1.1	Sensitive	2011-08-03
ERR040091	gb	Lineage 3.1.1	Sensitive	2011-08-03
ERR040093	gb	Lineage 3.1.1	Sensitive	2011-08-03
ERR040094	gb	Lineage 4.8.2	Sensitive	2011-08-03
ERR040095	gb	Lineage 4.8.2	Sensitive	2011-08-03
ERR040096	gb	Lineage 4.8.2	Sensitive	2011-08-03
ERR040097	gb	Lineage 4.8.2	Sensitive	2011-08-03
ERR040098	gb	Lineage 4.8.2	Sensitive	2011-08-03
ERR040099	gb	Lineage 4.8.2	Sensitive	2011-08-03
ERR040100	gb	Lineage 4.8.2	Sensitive	2011-08-03
ERR040101	gb	Lineage 4.8.2	Sensitive	2011-08-03
ERR040102	gb	Lineage 4.8.2	Sensitive	2011-08-03
ERR040103	gb	Lineage 4.8.2	Sensitive	2011-08-03
ERR040104	gb	Lineage 4.8.2	Sensitive	2011-08-03
ERR040105	gb	Lineage 4.8.2	Sensitive	2011-08-03
ERR040106	gb	Lineage 3.1.1	Sensitive	2011-08-03
ERR040107	gb	Lineage 3.1.1	Sensitive	2011-08-03
ERR040108	gb	Lineage 3.1.1	Sensitive	2011-08-03
ERR040109	gb	Lineage 4.1.1.1	Sensitive	2011-08-03
ERR040112	ug	Lineage 4.3.4.2.1	Sensitive	2011-08-03
ERR040113	ug	Lineage 4.3.4.2.1	Sensitive	2011-08-03
ERR040114	ug	Lineage 3.1.2.1	Sensitive	2011-08-03
ERR040115	ug	Lineage 4.1.1.3	MDR-TB	2011-08-03
ERR040116	ug	Lineage 4.3.4.2.1	Other	2011-08-03
ERR040117	ug	Lineage 4.3.4.2.1	Sensitive	2011-08-03
ERR040118	ug	Lineage 3	MDR-TB	2011-08-03
ERR040119	ug	Lineage 3.1.2.1	HR-TB	2011-08-03
ERR040120	ug	Lineage 4.3.4.2.1	MDR-TB	2011-08-03
ERR040121	ug	Lineage 1.1.2	MDR-TB	2011-08-03
ERR040122	ug	Lineage 4.8	MDR-TB	2011-08-03
ERR040123	ug	Lineage 3.1.2.1	MDR-TB	2011-08-03
ERR040124	ug	Lineage 4.4.1.1	MDR-TB	2011-08-03
ERR040125	ug	Lineage 4.6.1.2	MDR-TB	2011-08-03
ERR040126	ug	Lineage 3.1.1	MDR-TB	2011-08-03
ERR040127	ug	Lineage 4.6.1.2	MDR-TB	2011-08-03
ERR040128	ug	Lineage 4.4.1.1	MDR-TB	2011-08-03
ERR040129	ug	Lineage 3	MDR-TB	2011-08-03
ERR040130	ug	Lineage 4.4.1.1	MDR-TB	2011-08-03
ERR040131	ug	Lineage 4.6.1.2	MDR-TB	2011-08-03
ERR040132	ug	Lineage 4.3.3	MDR-TB	2011-08-03
ERR040133	ug	Lineage 3.1.1	Sensitive	2011-08-03
ERR040134	ug	Lineage 4.3.4.2.1	MDR-TB	2011-08-03
ERR040135	ug	Lineage 4.6.1.2	MDR-TB	2011-08-03
ERR040136	ug	Lineage 3	MDR-TB	2011-08-03
ERR040137	ug	Lineage 4.1.1.3	MDR-TB	2011-08-03
ERR040138	ug	Lineage 4.9	MDR-TB	2011-08-03
ERR040139	ug	Lineage 3	MDR-TB	2011-08-03
ERR040140	ug	Lineage 3	Pre-XDR-TB	2011-08-03
ERR040141	ug	Lineage 3	MDR-TB	2011-08-03
ERR040142	ug	Lineage 4.3.4.2.1	MDR-TB	2011-08-03
ERR046729	gb	Lineage 3.1.1	Sensitive	2011-09-27
ERR046730	gb	Lineage 3.1.2.2	HR-TB	2011-09-27
ERR046732	gb	Lineage 4.3.4.2.1	Sensitive	2011-09-27
ERR046733	gb	Lineage 4.1.1.1	Sensitive	2011-09-27
ERR046734	gb	Lineage 4.1.1.1	Sensitive	2011-09-27
ERR046735	gb	Lineage 4.1.1.1	Sensitive	2011-09-27
ERR046736	gb	Lineage 4.1.1.1	Sensitive	2011-09-27
ERR046737	gb	Lineage 4.1.1.1	Sensitive	2011-09-27
ERR046738	gb	Lineage 4.1.1.1	Sensitive	2011-09-27
ERR046739	gb	Lineage 4.1.1.1	Sensitive	2011-09-27
ERR046741	gb	Lineage 4.1.1.1	Sensitive	2011-09-27
ERR046743	gb	Lineage 4.1.1.1	Sensitive	2011-09-27
ERR046744	gb	Lineage 4.1.1.1	Sensitive	2011-09-27
ERR046745	gb	Lineage 4.1.1.1	Sensitive	2011-09-27
ERR046746	gb	Lineage 4.1.1.1	Sensitive	2011-09-27
ERR046747	gb	La1.8.1	Other	2011-09-27
ERR046748	gb	La1.8.1	Other	2011-09-27
ERR046749	gb	La1.8.1	Other	2011-09-27
ERR046751	gb	Lineage 4.8.2	Sensitive	2011-09-27
ERR046752	gb	Lineage 4.8.2	Sensitive	2011-09-27
ERR046753	gb	Lineage 4.8.2	Sensitive	2011-09-27
ERR046754	gb	Lineage 4.8.2	Sensitive	2011-09-27
ERR046755	gb	Lineage 4.8.2	Sensitive	2011-09-27
ERR046756	gb	Lineage 4.8.2	Sensitive	2011-09-27
ERR046757		Lineage 4.8	Sensitive	2011-09-27
ERR046758	gb	Lineage 4.8.2	Sensitive	2011-09-27
ERR046759	gb	Lineage 4.8.2	Sensitive	2011-09-27
ERR046760	gb	Lineage 4.8.2	Sensitive	2011-09-27
ERR046761	gb	Lineage 4.8.2	Sensitive	2011-09-27
ERR046762	gb	Lineage 4.8.2	Sensitive	2011-09-27
ERR046763	gb	Lineage 4.8.2	Sensitive	2011-09-27
ERR046764	gb	Lineage 4.8.2	Sensitive	2011-09-27
ERR046765	gb	Lineage 4.8.2	Sensitive	2011-09-27
ERR046766	gb	Lineage 4.8.2	Sensitive	2011-09-27
ERR046767	gb	Lineage 4.8.2	Sensitive	2011-09-27
ERR046768	gb	Lineage 4.8.2	Sensitive	2011-09-27
ERR046769	gb	Lineage 3.1.1	Sensitive	2011-09-27
ERR046770	gb	Lineage 3.1.1	Sensitive	2011-09-27
ERR046771	gb	Lineage 3.1.1	Sensitive	2011-09-27
ERR046772	gb	Lineage 3.1.1	Sensitive	2011-09-27
ERR046773	gb	Lineage 3.1.1	Sensitive	2011-09-27
ERR046775	gb	Lineage 3.1.1	Sensitive	2011-09-27
ERR046776	gb	Lineage 4.8.1	Sensitive	2011-09-27
ERR046777	gb	Lineage 4.8.1	HR-TB	2011-09-27
ERR046778	gb	Lineage 4.8.1	HR-TB	2011-09-27
ERR046779	gb	Lineage 3	Sensitive	2011-09-27
ERR046780	gb	Lineage 3	HR-TB	2011-09-27
ERR046781	gb	Lineage 4.4.1.2	Sensitive	2011-09-27
ERR046782	gb	Lineage 4.1.1.3.1	Sensitive	2011-09-27
ERR046783	gb	Lineage 4.1.1.3.1	Sensitive	2011-09-27
ERR046784	gb	Lineage 4.1.1.3.1	Pre-XDR-TB	2011-09-27
ERR046785	gb	Lineage 4.1.1.3.1	Pre-XDR-TB	2011-09-27
ERR046786	gb	Lineage 4.1.1.3.1	Pre-XDR-TB	2011-09-27
ERR046787	gb	Lineage 4.1.1.3.1	Pre-XDR-TB	2011-09-27
ERR046788	gb	Lineage 4.1.1.3.1	Pre-XDR-TB	2011-09-27
ERR046789	gb	Lineage 4.1.1.3.1	Pre-XDR-TB	2011-09-27
ERR046790	gb	Lineage 4.1.1.3.1	Pre-XDR-TB	2011-09-27
ERR046791	gb	Lineage 4.1.1.3.1	Sensitive	2011-09-27
ERR046792	gb	Lineage 4.1.1.3.1	Pre-XDR-TB	2011-09-27
ERR046793	gb	Lineage 4.1.1.3.1	Pre-XDR-TB	2011-09-27
ERR046794	gb	Lineage 4.1.1.3.1	Pre-XDR-TB	2011-09-27
ERR046795	gb	Lineage 4.1.1.3.1	Pre-XDR-TB	2011-09-27
ERR046796	gb	Lineage 4.8	Pre-XDR-TB	2011-09-27
ERR046797	gb	Lineage 4.1.1.3.1	Sensitive	2011-09-27
ERR046798	gb	Lineage 4.1.1.3.1	Sensitive	2011-09-27
ERR046799	gb	Lineage 4.1.1.3.1	Sensitive	2011-09-27
ERR046800	gb	Lineage 4.1.1.3.1	Pre-XDR-TB	2011-09-27
ERR046819	gb	Lineage 4.1.1.1	Sensitive	2011-09-27
ERR046820	gb	Lineage 4.8.2	Sensitive	2011-09-27
ERR046821	gb	Lineage 4.8	MDR-TB	2011-09-27
ERR046822	gb	Lineage 4.1.1.3.1	Sensitive	2011-09-27
ERR046823	gb	Lineage 1.2.2.2	Sensitive	2011-09-27
ERR046824	gb	Lineage 1.2.2.2	Sensitive	2011-09-27
ERR046825	gb	Lineage 4.1.1.1	RR-TB	2011-09-27
ERR046831	gb	Lineage 4.8	Sensitive	2011-09-27
ERR046832	gb	Lineage 1.1.2	Sensitive	2011-09-27
ERR046833	gb	Lineage 4.8	Sensitive	2011-09-27
ERR046834	gb	Lineage 4.6.2.2	HR-TB	2011-09-27
ERR046836	gb	Lineage 4.3.4.2.1	Sensitive	2011-09-27
ERR046837	gb	Lineage 4.3.4.2.1	Sensitive	2011-09-27
ERR046838	gb	Lineage 4.6.2.1	Sensitive	2011-09-27
ERR046839	gb	Lineage 4.6.2.1	Sensitive	2011-09-27
ERR046840	gb	Lineage 4.1.1.1	Sensitive	2011-09-27
ERR046841	gb	Lineage 4.1.1.1	Sensitive	2011-09-27
ERR046842	gb	Lineage 4.1.1.1	Sensitive	2011-09-27
ERR046843	gb	Lineage 4.1.1.3.1	Sensitive	2011-09-27
ERR046844	gb	Lineage 1.2.2.1	Other	2011-09-27
ERR046845	gb	Lineage 3.1.1	Sensitive	2011-09-27
ERR046846	gb	Lineage 3	Sensitive	2011-09-27
ERR046847	gb	Lineage 3.1.1	Sensitive	2011-09-27
ERR046848	gb	Lineage 1.2.2.1	Sensitive	2011-09-27
ERR046849	gb	Lineage 1.1.2	Sensitive	2011-09-27
ERR046850	gb	Lineage 1.2.2.2	Sensitive	2011-09-27
ERR046851	gb	Lineage 4.1.1.3.1	Sensitive	2011-09-27
ERR046852	gb	Lineage 4.1.1.3.1	Sensitive	2011-09-27
ERR046853	gb	Lineage 4.1.1.3.1	Sensitive	2011-09-27
ERR046854	gb	Lineage 3.1.1	Sensitive	2011-09-27
ERR046855	gb	Lineage 1.1.2	MDR-TB	2011-09-27
ERR046856	gb	Lineage 1.1.2	MDR-TB	2011-09-27
ERR046857	gb	Lineage 3.1.1	Sensitive	2011-09-27
ERR046858	gb	Lineage 3.1.1	Sensitive	2011-09-27
ERR046859	gb	Lineage 4.1.1.3	Sensitive	2011-09-27
ERR046860	gb	Lineage 3.1.1	Sensitive	2011-09-27
ERR046861	gb	Lineage 3.1.1	Sensitive	2011-09-27
ERR046862	gb	Lineage 3	Sensitive	2011-09-27
ERR046863	gb	Lineage 3	Sensitive	2011-09-27
ERR046864	gb	Lineage 4.1.4	Sensitive	2011-09-27
ERR046865	gb	Lineage 4.1.4	Sensitive	2011-09-27
ERR046866	gb	Lineage 3.1.1	Sensitive	2011-09-27
ERR046867	gb	Lineage 3.1.1	Sensitive	2011-09-27
ERR046868	gb	Lineage 4.1.1.3	Sensitive	2011-09-27
ERR046869	gb	Lineage 4.1.1.3	Sensitive	2011-09-27
ERR046870	gb	Lineage 4.3.4.2.1	Sensitive	2011-09-27
ERR046871	gb	Lineage 4.3.4.2.1	Sensitive	2011-09-27
ERR046872	gb	Lineage 4.1.2.1	Sensitive	2011-09-27
ERR046873	gb	Lineage 4.1.2.1	Sensitive	2011-09-27
ERR046874	gb	Lineage 4.1.2.1	Sensitive	2011-09-27
ERR046875	gb	Lineage 4.1.2.1	Sensitive	2011-09-27
ERR046876	gb	Lineage 4.8.2	Sensitive	2011-09-27
ERR046877	gb	Lineage 4.8.2	Sensitive	2011-09-27
ERR046878	gb	Lineage 4.8.2	Sensitive	2011-09-27
ERR046879	gb	Lineage 4.8.2	Sensitive	2011-09-27
ERR046880	gb	Lineage 1.2.2.2	Sensitive	2011-09-27
ERR046881	gb	Lineage 1.2.2.2	Sensitive	2011-09-27
ERR046882	gb	Lineage 3	Sensitive	2011-09-27
ERR046883	gb	Lineage 3	Sensitive	2011-09-27
ERR046884	gb	Lineage 4.3.4.2.1	Sensitive	2011-09-27
ERR046885	gb	Lineage 4.3.4.2.1	Sensitive	2011-09-27
ERR046887	gb	Lineage 4.3.3	Sensitive	2011-09-27
ERR046888	gb	Lineage 4.8	Sensitive	2011-09-27
ERR046889	gb	Lineage 3.1.1	Sensitive	2011-09-27
ERR046890	gb	Lineage 4.8	Sensitive	2011-09-27
ERR046891	gb	Lineage 1.1.2	Sensitive	2011-09-27
ERR046892	gb	Lineage 4.4.2	Sensitive	2011-09-27
ERR046893	gb	Lineage 1.2.2.1	Other	2011-09-27
ERR046894	gb	Lineage 4.3.3	Sensitive	2011-09-27
ERR046895	gb	Lineage 3	Sensitive	2011-09-27
ERR046897	gb	Lineage 4.4.1.1	Sensitive	2011-09-27
ERR046898	gb	Lineage 1.2.2.1	Sensitive	2011-09-27
ERR046900	gb	Lineage 1.1.2	Sensitive	2011-09-27
ERR046901	gb	Lineage 4.4.1.1	Sensitive	2011-09-27
ERR046903	gb	Lineage 4.8	Pre-XDR-TB	2011-09-27
ERR046904	gb	Lineage 4.1.1.3.1	Sensitive	2011-09-27
ERR046905	gb	Lineage 1.1.2	Sensitive	2011-09-27
ERR046906	gb	Lineage 4.1.1.1	Sensitive	2011-09-27
ERR046907	gb	Lineage 1.1.2	Sensitive	2011-09-27
ERR046908	gb	Lineage 4.1.1.3.1	Sensitive	2011-09-27
ERR046910	gb	Lineage 4.1.1.3.1	Sensitive	2011-09-27
ERR046911	gb	Lineage 4.1.1.3.1	Pre-XDR-TB	2011-09-27
ERR046912	gb	Lineage 4.1.1.1	Sensitive	2011-09-27
ERR046913	gb	Lineage 4.1.1.3.1	Pre-XDR-TB	2011-09-27
ERR046914	gb	Lineage 3.1.1	Sensitive	2011-09-27
ERR046915	gb	Lineage 1.1.2	Sensitive	2011-09-27
ERR046916	gb	Lineage 4.1.1.1	Sensitive	2011-09-27
ERR046917	gb	Lineage 4.1.1.3.1	Pre-XDR-TB	2011-09-27
ERR046918	gb	Lineage 5.1.3	RR-TB	2011-09-27
ERR046919	gb	Lineage 4.1.1.3.1	Sensitive	2011-09-27
ERR046920	gb	Lineage 4.8.2	Sensitive	2011-09-27
ERR046921	gb	Lineage 3.1.1	Sensitive	2011-09-27
ERR046922	gb	Lineage 4.2.2	Other	2011-09-27
ERR046923	gb	Lineage 4.1.1.1	Sensitive	2011-09-27
ERR046924	gb	Lineage 4.1.1.1	Sensitive	2011-09-27
ERR046925	gb	Lineage 4.8.2	Sensitive	2011-09-27
ERR046926	gb	Lineage 4.8.2	Sensitive	2011-09-27
ERR046927	gb	Lineage 4.8.2	Sensitive	2011-09-27
ERR046928	gb	Lineage 4.8.2	Sensitive	2011-09-27
ERR046929	gb	Lineage 4.8	Sensitive	2011-09-27
ERR046930	gb	Lineage 4.8	Sensitive	2011-09-27
ERR046932	gb	Lineage 4.8	Sensitive	2011-09-27
ERR046933	gb	Lineage 5.1.3	MDR-TB	2011-09-27
ERR046934	gb	Lineage 3	Sensitive	2011-09-27
ERR046935	gb	Lineage 4.4.2	Sensitive	2011-09-27
ERR046936	gb	Lineage 3.1.1	Sensitive	2011-09-27
ERR046937	gb	Lineage 4.1.2.1	Sensitive	2011-09-27
ERR046938	gb	Lineage 2.2.1	Sensitive	2011-09-27
ERR046939	gb	Lineage 3.1.2.2	Sensitive	2011-09-27
ERR046940	gb	Lineage 3.1.1	Sensitive	2011-09-27
ERR046941	gb	Lineage 3.1.2.2	Sensitive	2011-09-27
ERR046942	gb	Lineage 3.1.1	Sensitive	2011-09-27
ERR046943	gb	Lineage 4.1.1.1	RR-TB	2011-09-27
ERR046945	gb	Lineage 1.2.2.2	Sensitive	2011-09-27
ERR046946	gb	Lineage 4.1.1.1	Sensitive	2011-09-27
ERR046947	gb	Lineage 2.2.1	Sensitive	2011-09-27
ERR046948	gb	Lineage 4.8	Sensitive	2011-09-27
ERR046949	gb	Lineage 2.2.1	Sensitive	2011-09-27
ERR046950	gb	Lineage 4.1.1.1	Sensitive	2011-09-27
ERR046951	gb	Lineage 4.8	Sensitive	2011-09-27
ERR046952	gb	Lineage 4.8	Sensitive	2011-09-27
ERR046953	gb	Lineage 4.8	Sensitive	2011-09-27
ERR046954	gb	La1.8.1	Other	2011-09-27
ERR046957	gb	Lineage 4.1.2.1	Sensitive	2011-09-27
ERR046958	gb	Lineage 4.1.2.1	Sensitive	2011-09-27
ERR046959	gb	Lineage 4.1.2.1	Sensitive	2011-09-27
ERR046960	gb	Lineage 4.1.1.1	Sensitive	2011-09-27
ERR046961	gb	La1.8.1	Other	2011-09-27
ERR046962	gb	Lineage 4.1.1.1	Sensitive	2011-09-27
ERR046963	gb	Lineage 2.2.1	Sensitive	2011-09-27
ERR046964	gb	Lineage 4.1.1.1	Sensitive	2011-09-27
ERR046965	gb	Lineage 3.1.1	Sensitive	2011-09-27
ERR046966	gb	Lineage 2.2.1	Sensitive	2011-09-27
ERR046967	gb	Lineage 2.2.1	Sensitive	2011-09-27
ERR046968	gb	Lineage 3.1.1	Sensitive	2011-09-27
ERR046969	gb	Lineage 3.1.1	Sensitive	2011-09-27
ERR046970	gb	Lineage 3.1.1	Sensitive	2011-09-27
ERR046971	gb	Lineage 4.1.1.1	Sensitive	2011-09-27
ERR046972	gb	Lineage 4.1.2.1	Sensitive	2011-09-27
ERR046974	gb	Lineage 4.1.2.1	Sensitive	2011-09-27
ERR046975	gb	Lineage 4.1.1.1	Sensitive	2011-09-27
ERR046980	gb	Lineage 4.1.1.1	Sensitive	2011-09-27
ERR046981	gb	Lineage 4.6.2.2	HR-TB	2011-09-27
ERR046982	gb	Lineage 3.1.1	Other	2011-09-27
ERR046983	gb	Lineage 3.1.1	Other	2011-09-27
ERR046984	gb	Lineage 4.1.1.3	Sensitive	2011-09-27
ERR046986	gb	Lineage 4.1.1.1	MDR-TB	2011-09-27
ERR046988	gb	Lineage 4.1.1.1	Sensitive	2011-09-27
ERR046989	gb	La1.8.1	Other	2011-09-27
ERR046990	gb	Lineage 4.1.2.1	Sensitive	2011-09-27
ERR046991	gb	Lineage 4.1.1.1	Sensitive	2011-09-27
ERR046992	gb	Lineage 4.1.2.1	Sensitive	2011-09-27
ERR046993	gb	Lineage 4.1.2.1	Sensitive	2011-09-27
ERR046994	gb	Lineage 4.1.2.1	Sensitive	2011-09-27
ERR046995	gb	Lineage 4.8	Sensitive	2011-09-27
ERR046996	gb	Lineage 4.6.2.2	Sensitive	2011-09-27
ERR046997	gb	Lineage 4	Sensitive	2011-09-27
ERR046998	gb	Lineage 4.8	Sensitive	2011-09-27
ERR046999	gb	Lineage 4.8	Sensitive	2011-09-27
ERR047000	gb	Lineage 4.1.1.3	Sensitive	2011-09-27
ERR047001	gb	Lineage 1.1.2	HR-TB	2011-09-27
ERR047002	gb	Lineage 1.1.2	HR-TB	2011-09-27
ERR047003	gb	Lineage 2.2.1	Sensitive	2011-09-27
ERR047004	gb	Lineage 4.6.2.2	Sensitive	2011-09-27
ERR047005	gb	Lineage 4.8.1	Sensitive	2011-09-27
ERR047006	gb	Lineage 4.8.1	Sensitive	2011-09-27
ERR047007	gb	Lineage 4.3.3	Sensitive	2011-09-27
ERR047008	gb	Lineage 4.8.1	Sensitive	2011-09-27
ERR047009	gb	Lineage 4.8	Sensitive	2011-09-27
ERR047010	gb	Lineage 4.3.1.1	Sensitive	2011-09-27
ERR047011	gb	Lineage 4.8	Sensitive	2011-09-27
ERR047012	gb	Lineage 4.3.1.1	Sensitive	2011-09-27
ERR047013	gb	Lineage 4.4.1.1	Sensitive	2011-09-27
ERR047014	gb	Lineage 4.3.3	Sensitive	2011-09-27
ERR047015		Lineage 4.8	Sensitive	2011-09-27
ERR047016	gb	Lineage 4.8.1	Sensitive	2011-09-27
ERR047880	ru	Lineage 1.1.1	MDR-TB	2011-10-10
ERR047881	gb	Lineage 4.3.3	MDR-TB	2011-10-10
ERR047884	gb	Lineage 1.1.1	MDR-TB	2011-10-10
ERR047885	gb	Lineage 4.1.3	MDR-TB	2011-10-10
ERR047886	gb	Lineage 4.8	MDR-TB	2011-10-10
ERR067576	ru	Lineage 2.2.1	MDR-TB	2012-01-16
ERR067577	ru	Lineage 4.2.1	MDR-TB	2012-01-16
ERR067578	ru	Lineage 2.2.1	MDR-TB	2012-01-16
ERR067579	ru	Lineage 4.8	Sensitive	2012-01-16
ERR067580	ru	Lineage 2.2.1	Sensitive	2012-01-16
ERR067581	ru	Lineage 2.2.1	MDR-TB	2012-01-16
ERR067582	ru	Lineage 2.2.1	HR-TB	2012-01-16
ERR067583	ru	Lineage 2.2.1	MDR-TB	2012-01-16
ERR067584	ru	Lineage 2.2.1	Pre-XDR-TB	2012-01-16
ERR067585	ru	Lineage 4.3.3	Sensitive	2012-01-16
ERR067586	ru	Lineage 2.2.1	HR-TB	2012-01-16
ERR067587	ru	Lineage 2.2.1	MDR-TB	2012-01-16
ERR067588	ru	Lineage 2.2.1	MDR-TB	2012-01-16
ERR067589	ru	Lineage 2.2.1	RR-TB	2012-01-16
ERR067590	ru	Lineage 2.2.1	MDR-TB	2012-01-16
ERR067591	ru	Lineage 4.3.3	Sensitive	2012-01-16
ERR067592	ru	Lineage 2.2.1	Pre-XDR-TB	2012-01-16
ERR067593	ru	Lineage 2.2.1	Pre-XDR-TB	2012-01-16
ERR067594	ru	Lineage 2.2.1	Sensitive	2012-01-16
ERR067595	ru	Lineage 2.2.1	Sensitive	2012-01-16
ERR067596	ru	Lineage 4.2.1	HR-TB	2012-01-16
ERR067597	ru	Lineage 4.2.1.1	Sensitive	2012-01-16
ERR067598	ru	Lineage 2.2.1	MDR-TB	2012-01-16
ERR067599	ru	Lineage 4.3.3	MDR-TB	2012-01-16
ERR067600	ru	Lineage 2.2.1	HR-TB	2012-01-16
ERR067601	ru	Lineage 4.3.3	Sensitive	2012-01-16
ERR067602	ru	Lineage 4.8	Other	2012-01-16
ERR067603	ru	Lineage 4.1.2.1	MDR-TB	2012-01-16
ERR067604	ru	Lineage 2.2.1	Sensitive	2012-01-16
ERR067605	ru	Lineage 2.2.1	Pre-XDR-TB	2012-01-16
ERR067606	ru	Lineage 4.2.1	Sensitive	2012-01-16
ERR067607	ru	Lineage 4.3.3	Sensitive	2012-01-16
ERR067608	ru	Lineage 2.2.1	HR-TB	2012-01-16
ERR067609	ru	Lineage 4.2.1	MDR-TB	2012-01-16
ERR067610	ru	Lineage 2.2.1	HR-TB	2012-01-16
ERR067611	ru	Lineage 2.2.1	MDR-TB	2012-01-16
ERR067612	ru	Lineage 4.3.3	RR-TB	2012-01-16
ERR067613	ru	Lineage 2.2.1	MDR-TB	2012-01-16
ERR067614	ru	Lineage 4.8	Sensitive	2012-01-16
ERR067615	ru	Lineage 4.2.1	Pre-XDR-TB	2012-01-16
ERR067616	ru	Lineage 4.1.2.1	Sensitive	2012-01-16
ERR067617	ru	Lineage 4.1.2.1	Sensitive	2012-01-16
ERR067618	ru	Lineage 2.2.1	Pre-XDR-TB	2012-01-16
ERR067619	ru	Lineage 2.2.1	Pre-XDR-TB	2012-01-16
ERR067620	ru	Lineage 2.2.1	MDR-TB	2012-01-16
ERR067621	ru	Lineage 2.2.1	MDR-TB	2012-01-16
ERR067622	ru	Lineage 2.2.1	MDR-TB	2012-01-16
ERR067623	ru	Lineage 2.2.1	Pre-XDR-TB	2012-01-16
ERR067624	ru	Lineage 4.3.3	Sensitive	2012-01-16
ERR067625	ru	Lineage 2.2.1	MDR-TB	2012-01-16
ERR067626	ru	Lineage 2.2.1	MDR-TB	2012-01-16
ERR067627	ru	Lineage 2.2.1	MDR-TB	2012-01-16
ERR067628	ru	Lineage 2.2.1	MDR-TB	2012-01-16
ERR067629	ru	Lineage 4.2.1	MDR-TB	2012-01-16
ERR067630	ru	Lineage 2.2.1	MDR-TB	2012-01-16
ERR067631	ru	Lineage 2.2.1	MDR-TB	2012-01-16
ERR067632	ru	Lineage 4.2.1	Sensitive	2012-01-16
ERR067634	ru	Lineage 4.3.3	Sensitive	2012-01-16
ERR067635	ru	Lineage 2.2.1	Pre-XDR-TB	2012-01-16
ERR067636	ru	Lineage 4.2.1	Sensitive	2012-01-16
ERR067637	ru	Lineage 2.2.1	Sensitive	2012-01-16
ERR067638	ru	Lineage 2.2.1	HR-TB	2012-01-16
ERR067639	ru	Lineage 2.2.1	Other	2012-01-16
ERR067640	ru	Lineage 4.8	Sensitive	2012-01-16
ERR067641	ru	Lineage 2.2.1	MDR-TB	2012-01-16
ERR067643	ru	Lineage 2.2.1	MDR-TB	2012-01-16
ERR067644	ru	Lineage 2.2.1	Pre-XDR-TB	2012-01-16
ERR067645	ru	Lineage 4.2.1	MDR-TB	2012-01-16
ERR067646	ru	Lineage 2.2.1	Sensitive	2012-01-16
ERR067647	ru	Lineage 2.2.1	MDR-TB	2012-01-16
ERR067648	ru	Lineage 2.2.1	Sensitive	2012-01-16
ERR067649	ru	Lineage 2.2.1	MDR-TB	2012-01-16
ERR067650	ru	Lineage 2.2.1	MDR-TB	2012-01-16
ERR067651	ru	Lineage 2.2.1	MDR-TB	2012-01-16
ERR067652	ru	Lineage 2.2.1	MDR-TB	2012-01-16
ERR067653	ru	Lineage 2.2.1	Pre-XDR-TB	2012-01-16
ERR067654	ru	Lineage 2.2.1	MDR-TB	2012-01-16
ERR067655	ru	Lineage 2.2.1	Sensitive	2012-01-16
ERR067656	ru	Lineage 2.2.1	MDR-TB	2012-01-16
ERR067657	ru	Lineage 4.2.1.1	MDR-TB	2012-01-16
ERR067658	ru	Lineage 4.3.3	Other	2012-01-16
ERR067659	ru	Lineage 2.2.1	MDR-TB	2012-01-16
ERR067660	ru	Lineage 2.2.1	MDR-TB	2012-01-16
ERR067661	ru	Lineage 4.2.1.1	HR-TB	2012-01-16
ERR067662	ru	Lineage 2.2.1	MDR-TB	2012-01-16
ERR067663	ru	Lineage 2.2.1	MDR-TB	2012-01-16
ERR067665	ru	Lineage 2.2.1	Pre-XDR-TB	2012-01-16
ERR067666	ru	Lineage 4.8	RR-TB	2012-01-16
ERR067667	ru	Lineage 2.2.1	MDR-TB	2012-01-16
ERR067668	ru	Lineage 2.2.1	MDR-TB	2012-01-16
ERR067670	ru	Lineage 4.1.2.1	HR-TB	2012-01-16
ERR067671	ru	Lineage 2.2.1	Pre-XDR-TB	2012-01-16
ERR067672	ru	Lineage 2.2.1	MDR-TB	2012-01-16
ERR067673	ru	Lineage 2.2.1	MDR-TB	2012-01-16
ERR067674	ru	Lineage 2.2.1	Pre-XDR-TB	2012-01-16
ERR067675	ru	Lineage 4.1.2	Other	2012-01-16
ERR067676	ru	Lineage 4.8	Sensitive	2012-01-16
ERR067677	ru	Lineage 4.2.1	MDR-TB	2012-01-16
ERR067678	ru	Lineage 4.8	Other	2012-01-16
ERR067679	ru	Lineage 4.3.3	MDR-TB	2012-01-16
ERR067680	ru	Lineage 4.8	Sensitive	2012-01-16
ERR067682	ru	Lineage 4.8	Sensitive	2012-01-16
ERR067683	ru	Lineage 4.3.3	HR-TB	2012-01-16
ERR067684	ru	Lineage 4.2.1	Sensitive	2012-01-16
ERR067685	ru	Lineage 4.8	RR-TB	2012-01-16
ERR067686	ru	Lineage 2.2.1	Sensitive	2012-01-16
ERR067687	ru	Lineage 2.2.1	MDR-TB	2012-01-16
ERR067688	ru	Lineage 2.2.1	Sensitive	2012-01-16
ERR067689	ru	Lineage 2.2.1	Sensitive	2012-01-16
ERR067690	ru	Lineage 4.3.3	Sensitive	2012-01-16
ERR067691	ru	Lineage 4.2.1	MDR-TB	2012-01-16
ERR067692	ru	Lineage 2.2.1	MDR-TB	2012-01-16
ERR067693	ru	Lineage 4.3.4.1	Sensitive	2012-01-16
ERR067694	ru	Lineage 2.2.1	MDR-TB	2012-01-16
ERR067695	ru	Lineage 2.2.1	MDR-TB	2012-01-16
ERR067696	ru	Lineage 2.2.1	MDR-TB	2012-01-16
ERR067697	ru	Lineage 4.1.2.1	MDR-TB	2012-01-16
ERR067698	ru	Lineage 2.2.1	MDR-TB	2012-01-16
ERR067700	ru	Lineage 4.2.1	Sensitive	2012-01-16
ERR067702	ru	Lineage 2.2.1	Sensitive	2012-01-16
ERR067703	ru	Lineage 4.1.2	Other	2012-01-16
ERR067704	ru	Lineage 2.2.1	Pre-XDR-TB	2012-01-16
ERR067705	ru	Lineage 2.2.1	MDR-TB	2012-01-16
ERR067706	ru	Lineage 4.3.3	Sensitive	2012-01-16
ERR067708	ru	Lineage 4.8	Sensitive	2012-01-16
ERR067709	ru	Lineage 2.2.1	MDR-TB	2012-01-16
ERR067710	ru	Lineage 2.2.1	MDR-TB	2012-01-16
ERR067711	ru	Lineage 2.2.1	MDR-TB	2012-01-16
ERR067713	ru	Lineage 2.2.1	Sensitive	2012-01-16
ERR067714	ru	Lineage 2.2.1	MDR-TB	2012-01-16
ERR067715	ru	Lineage 2.2.1	MDR-TB	2012-01-16
ERR067716	ru	Lineage 4.3.3	Sensitive	2012-01-16
ERR067717	ru	Lineage 2.2.1	Pre-XDR-TB	2012-01-16
ERR067718	ru	Lineage 2.2.1	Pre-XDR-TB	2012-01-16
ERR067719	ru	Lineage 4.8	Sensitive	2012-01-16
ERR067720	ru	Lineage 2.2.1	Pre-XDR-TB	2012-01-16
ERR067721	ru	Lineage 2.2.1	MDR-TB	2012-01-16
ERR067722	ru	Lineage 2.2.1	Pre-XDR-TB	2012-01-16
ERR067723	ru	Lineage 2.2.1	MDR-TB	2012-01-16
ERR067724	ru	Lineage 2.2.1	Pre-XDR-TB	2012-01-16
ERR067725	ru	Lineage 4.2.1	Sensitive	2012-01-16
ERR067726	ru	Lineage 4.8	Sensitive	2012-01-16
ERR067727	ru	Lineage 4.3.3	Sensitive	2012-01-16
ERR067728	ru	Lineage 4.2.1	MDR-TB	2012-01-16
ERR067729	ru	Lineage 4.3.3	Sensitive	2012-01-16
ERR067730	ru	Lineage 4.1.2.1	Sensitive	2012-01-16
ERR067731	ru	Lineage 4.2.1	Sensitive	2012-01-16
ERR067733	ru	Lineage 4.2.1	MDR-TB	2012-01-16
ERR067734	ru	Lineage 4.1.2	Other	2012-01-16
ERR067735	ru	Lineage 4.8	MDR-TB	2012-01-16
ERR067736	ru	Lineage 2.2.1	HR-TB	2012-01-16
ERR067737	ru	Lineage 4.3.3	Sensitive	2012-01-16
ERR067739	ru	Lineage 2.2.1	MDR-TB	2012-01-16
ERR067740	ru	Lineage 2.2.1	Sensitive	2012-01-16
ERR067741	ru	Lineage 2.2.1	MDR-TB	2012-01-16
ERR067742	ru	Lineage 2.2.1	MDR-TB	2012-01-16
ERR067743	ru	Lineage 2.2.1	Sensitive	2012-01-16
ERR067744	ru	Lineage 2.2.1	Pre-XDR-TB	2012-01-16
ERR067745	ru	Lineage 2.2.1	MDR-TB	2012-01-16
ERR067746	ru	Lineage 2.2.1	Sensitive	2012-01-16
ERR067747	ru	Lineage 4.3.3	Sensitive	2012-01-16
ERR067748	ru	Lineage 4.2.1	MDR-TB	2012-01-16
ERR067749	ru	Lineage 2.2.1	MDR-TB	2012-01-16
ERR067750	ru	Lineage 2.2.1	Pre-XDR-TB	2012-01-16
ERR067751	ru	Lineage 4.1.2	Other	2012-01-16
ERR067752	ru	Lineage 4.2.1	Pre-XDR-TB	2012-01-16
ERR067753	ru	Lineage 4.2.1	Sensitive	2012-01-16
ERR067754	ru	Lineage 2.2.1	MDR-TB	2012-01-16
ERR067755	ru	Lineage 2.2.1	MDR-TB	2012-01-16
ERR067756	ru	Lineage 4.8	Sensitive	2012-01-16
ERR067757	ru	Lineage 4.2.1	Sensitive	2012-01-16
ERR067758	ru	Lineage 2.2.1	MDR-TB	2012-01-16
ERR067759	ru	Lineage 2.2.1	HR-TB	2012-01-16
ERR067760	ru	Lineage 2.2.1	Pre-XDR-TB	2012-01-16
ERR067761	ru	Lineage 2.2.1	Pre-XDR-TB	2012-01-16
ERR067762	ru	Lineage 2.2.1	MDR-TB	2012-01-16
ERR067763	ru	Lineage 4.8	Sensitive	2012-01-16
ERR067765	ru	Lineage 2.2.1	MDR-TB	2012-01-16
ERR067766	ru	Lineage 2.2.1	Sensitive	2012-01-16
ERR067767	ru	Lineage 4.3.3	Sensitive	2012-01-16
ERR072019	gb	Lineage 4.8	Sensitive	2012-01-31
ERR072020	gb	Lineage 4.1.1.1	Sensitive	2012-01-31
ERR072021	gb	Lineage 3	Sensitive	2012-01-31
ERR072022	gb	Lineage 3	Sensitive	2012-01-31
ERR072023	gb	Lineage 3	Sensitive	2012-01-31
ERR072024	gb	Lineage 3	Sensitive	2012-01-31
ERR072025	gb	Lineage 3.1.2.2	Sensitive	2012-01-31
ERR072026	gb	Lineage 3	Sensitive	2012-01-31
ERR072027	gb	Lineage 2.2.1	Sensitive	2012-01-31
ERR072028	gb	Lineage 4.1.1.3	Sensitive	2012-01-31
ERR072029	gb	Lineage 3.1.2.2	Sensitive	2012-01-31
ERR072030	gb	Lineage 4.3.3	Sensitive	2012-01-31
ERR072031	gb	Lineage 3	Sensitive	2012-01-31
ERR072032	gb	Lineage 3	Sensitive	2012-01-31
ERR072034	gb	Lineage 4.1.1.1	Sensitive	2012-01-31
ERR072035	gb	Lineage 4.8	Sensitive	2012-01-31
ERR072036	gb	Lineage 4.1.1.1	Sensitive	2012-01-31
ERR072037	gb	Lineage 4.4.1.1	Sensitive	2012-01-31
ERR072038	gb	Lineage 4.4.1.1	Sensitive	2012-01-31
ERR072039	gb	Lineage 4	Sensitive	2012-01-31
ERR072040	gb	Lineage 3	Sensitive	2012-01-31
ERR072041	gb	Lineage 4.8.2	Sensitive	2012-01-31
ERR072042	gb	Lineage 4.8.2	Sensitive	2012-01-31
ERR072044	gb	Lineage 4.8.2	Sensitive	2012-01-31
ERR072045	gb	Lineage 4.8.2	Sensitive	2012-01-31
ERR072046	gb	Lineage 4.8.2	Sensitive	2012-01-31
ERR072047	gb	Lineage 4.8.2	Sensitive	2012-01-31
ERR072048	gb	Lineage 4.8.2	Sensitive	2012-01-31
ERR072050	gb	Lineage 4.8.2	Sensitive	2012-01-31
ERR072051	gb	Lineage 4.8.2	Sensitive	2012-01-31
ERR072065	gb	Lineage 3.1.1	Sensitive	2012-01-31
ERR072072	gb	Lineage 3.1.2.2	Sensitive	2012-01-31
ERR072077	gb	Lineage 3.1.1	Sensitive	2012-01-31
ERR072080	gb	Lineage 3.1.1	Sensitive	2012-01-31
ERR072087	gb	Lineage 4.1.1.3.1	Sensitive	2012-01-31
ERR072088	gb	Lineage 4.1.1.3	Sensitive	2012-01-31
ERR072089	gb	Lineage 4.1.1.3	Sensitive	2012-01-31
ERR072090	gb	Lineage 4.1.1.3	Sensitive	2012-01-31
ERR072093		Lineage 4.8	Sensitive	2012-01-31
ERR072094	gb	Lineage 3.1.1	Sensitive	2012-01-31
ERR072095	gb	Lineage 4.2.2	Sensitive	2012-01-31
ERR072096	gb	Lineage 4.1.1.3.1	Sensitive	2012-01-31
ERR072098		Lineage 4.1.2.1	Sensitive	2012-01-31
ERR1023294		Lineage 1.2.1.1	HR-TB	2015-09-22
ERR1023296		Lineage 2.2.1	HR-TB	2015-09-22
ERR1023297		Lineage 2.2.1	Pre-XDR-TB	2015-09-22
ERR1023298		Lineage 4	HR-TB	2015-09-22
ERR1023299		Lineage 4.9	Sensitive	2015-09-22
ERR1023300		Lineage 1.2.1.2.1	HR-TB	2015-09-22
ERR1023301		Lineage 2.2.1	MDR-TB	2015-09-22
ERR1023303		Lineage 3.1.1	MDR-TB	2015-09-22
ERR1023304		Lineage 4.8	Sensitive	2015-09-22
ERR1023305		Lineage 4.1.2.1	Sensitive	2015-09-22
ERR1023306		Lineage 4.3.3	Sensitive	2015-09-22
ERR1023307		Lineage 4.1.4	Sensitive	2015-09-22
ERR1023308		Lineage 3	Sensitive	2015-09-22
ERR1023309		Lineage 3	Sensitive	2015-09-22
ERR1023310		Lineage 4.1.2.1	Sensitive	2015-09-22
ERR1023311		Lineage 4.1.2.1	Sensitive	2015-09-22
ERR1023312		Lineage 4.5	Sensitive	2015-09-22
ERR1023313		Lineage 4.2.2.2	Sensitive	2015-09-22
ERR1023314		Lineage 4.6.3	Sensitive	2015-09-22
ERR1023315		Lineage 3	Sensitive	2015-09-22
ERR1023316		Lineage 4.5	Sensitive	2015-09-22
ERR1023317		Lineage 1.1.3.1	Sensitive	2015-09-22
ERR1023318		Lineage 4.2.2.2	HR-TB	2015-09-22
ERR1023319		Lineage 3	Sensitive	2015-09-22
ERR1023320		Lineage 4.3.3	HR-TB	2015-09-22
ERR1023321		Lineage 4.8	Sensitive	2015-09-22
ERR1023322		Lineage 4	Sensitive	2015-09-22
ERR1023323		Lineage 3.1.1	Sensitive	2015-09-22
ERR1023324		Lineage 3.1.1	MDR-TB	2015-09-22
ERR1023325		Lineage 4.6.1.2	HR-TB	2015-09-22
ERR1023326		Lineage 4.3.4.2.1	Sensitive	2015-09-22
ERR1023327		Lineage 4.8	Sensitive	2015-09-22
ERR1023328		Lineage 3	Sensitive	2015-09-22
ERR1023329		Lineage 3	Sensitive	2015-09-22
ERR1023330		Lineage 1.2.1.2.1	Sensitive	2015-09-22
ERR1023331		Lineage 3	HR-TB	2015-09-22
ERR1023332		Lineage 4.1.2.1	Sensitive	2015-09-22
ERR1023333		Lineage 4.8	Sensitive	2015-09-22
ERR1023334		Lineage 4	Sensitive	2015-09-22
ERR1023335		Lineage 3	Sensitive	2015-09-22
ERR1023336		Lineage 4.8	Sensitive	2015-09-22
ERR1023337		Lineage 3	Sensitive	2015-09-22
ERR1023338		Lineage 3.1.1	Sensitive	2015-09-22
ERR1023339		Lineage 1.1.2	Sensitive	2015-09-22
ERR1023340		Lineage 4	Sensitive	2015-09-22
ERR1023341		Lineage 3	Sensitive	2015-09-22
ERR1023342		Lineage 4.1.2	Sensitive	2015-09-22
ERR1023343		Lineage 3	Sensitive	2015-09-22
ERR1023344		Lineage 4.2.2.2	MDR-TB	2015-09-22
ERR1023345		Lineage 1.2.2.1	Sensitive	2015-09-22
ERR1023346		Lineage 2.2.1	HR-TB	2015-09-22
ERR1023347		Lineage 4.6.1.2	HR-TB	2015-09-22
ERR1023348		Lineage 4.1.2.1	Sensitive	2015-09-22
ERR1023349		Lineage 3.1.1	Sensitive	2015-09-22
ERR1023350		Lineage 4.9	Sensitive	2015-09-22
ERR1023351		Lineage 4.4.1.1	HR-TB	2015-09-22
ERR1023352		Lineage 3	Sensitive	2015-09-22
ERR1023353		Lineage 2.2.1	MDR-TB	2015-09-22
ERR1023354		Lineage 1.1.1	Sensitive	2015-09-22
ERR1023355		Lineage 1.2.1.1	Sensitive	2015-09-22
ERR1023356		Lineage 2.2.1	Sensitive	2015-09-22
ERR1023357		Lineage 1.2.1.2.1	Sensitive	2015-09-22
ERR1023358		Lineage 4.1.2.1	Sensitive	2015-09-22
ERR1023359		Lineage 1.2.1.1	Sensitive	2015-09-22
ERR1023360		Lineage 4.3.4.2.1	Sensitive	2015-09-22
ERR1023361		Lineage 3.1.1	Sensitive	2015-09-22
ERR1023362		Lineage 4.5	Sensitive	2015-09-22
ERR1023363		Lineage 4.1.2.1	Sensitive	2015-09-22
ERR1023364		Lineage 4.8	Sensitive	2015-09-22
ERR1023365		Lineage 3	Sensitive	2015-09-22
ERR1023366		Lineage 2.2.1	HR-TB	2015-09-22
ERR1023367		Lineage 4.1.2.1	Sensitive	2015-09-22
ERR1023368		Lineage 4.8.1	Sensitive	2015-09-22
ERR1023369		Lineage 4.1.2.1	Sensitive	2015-09-22
ERR1023370		Lineage 1.2.1.1	Sensitive	2015-09-22
ERR1023371		Lineage 3	Sensitive	2015-09-22
ERR1023372		Lineage 4.7	Sensitive	2015-09-22
ERR1023373		Lineage 4.1.2.1	Sensitive	2015-09-22
ERR1023374		Lineage 4.6.3	Sensitive	2015-09-22
ERR1023375		Lineage 1.2.1.1	HR-TB	2015-09-22
ERR1023376		Lineage 4.6.5	Other	2015-09-22
ERR1023377		Lineage 4.1.2.1	Sensitive	2015-09-22
ERR1023378		Lineage 3	Sensitive	2015-09-22
ERR1023379		Lineage 1.2.2.1	MDR-TB	2015-09-22
ERR1023380		Lineage 1.1.3.1	Sensitive	2015-09-22
ERR1023381		Lineage 1.2.2.1	Other	2015-09-22
ERR1023382		Lineage 1.2.1.2.1	Sensitive	2015-09-22
ERR1023383		Lineage 4.6.1.1	Other	2015-09-22
ERR1023384		Lineage 1.2.2.2	Other	2015-09-22
ERR1023385		Lineage 4.1.1	Sensitive	2015-09-22
ERR1023386		Lineage 4.3.4.2.1	Other	2015-09-22
ERR1023387		Lineage 4.3.4.1	Sensitive	2015-09-22
ERR1023388	se	Lineage 1.2.1.1	Sensitive	2015-09-22
ERR1023389		Lineage 4.1.1.3	HR-TB	2015-09-22
ERR1023390		Lineage 4.1.2.1	Sensitive	2015-09-22
ERR1023391		Lineage 4.8	Sensitive	2015-09-22
ERR1023392		Lineage 2.2.1	Sensitive	2015-09-22
ERR1023393		Lineage 2.2.1	MDR-TB	2015-09-22
ERR1023395		Lineage 2.2.1	HR-TB	2015-09-22
ERR1023396		Lineage 2.2.1	HR-TB	2015-09-22
ERR1023397		Lineage 4.3.3	MDR-TB	2015-09-22
ERR1023398		Lineage 4.3.3	MDR-TB	2015-09-22
ERR1023399		Lineage 4.3.3	MDR-TB	2015-09-22
ERR1023400		Lineage 2.2.1	MDR-TB	2015-09-22
ERR1023401		Lineage 2.2.1.1	MDR-TB	2015-09-22
ERR1023402		Lineage 4.7	MDR-TB	2015-09-22
ERR1023403		Lineage 2.2.1	MDR-TB	2015-09-22
ERR1023404		Lineage 2.2.1	MDR-TB	2015-09-22
ERR1023405		Lineage 4.1.2.1	Sensitive	2015-09-22
ERR1023406		Lineage 2.2.1	HR-TB	2015-09-22
ERR1023407		Lineage 2.2.1	MDR-TB	2015-09-22
ERR1023408		Lineage 3	MDR-TB	2015-09-22
ERR1023409		Lineage 2.2.1	MDR-TB	2015-09-22
ERR1023410		Lineage 4.2.2.2	MDR-TB	2015-09-22
ERR1023411		Lineage 4.6.1.2	MDR-TB	2015-09-22
ERR1023412		Lineage 4.2.2.2	MDR-TB	2015-09-22
ERR1023413		Lineage 2.2.1	MDR-TB	2015-09-22
ERR1023414		Lineage 3	Sensitive	2015-09-22
ERR1023415		Lineage 2.2.1	MDR-TB	2015-09-22
ERR1023416		Lineage 2.2.1	MDR-TB	2015-09-22
ERR1023417		Lineage 4.3.4.1	Sensitive	2015-09-22
ERR1023418		Lineage 4.3.3	Sensitive	2015-09-22
ERR1023419		Lineage 2.2.1.1	Sensitive	2015-09-22
ERR1023420		Lineage 4.3.2.1	Sensitive	2015-09-22
ERR1023421		Lineage 4.4.1.1	RR-TB	2015-09-22
ERR1023422		Lineage 2.2.1.1	Sensitive	2015-09-22
ERR1023423		Lineage 2.2.1	Sensitive	2015-09-22
ERR1023424		Lineage 4.1.2	Sensitive	2015-09-22
ERR1023425		Lineage 4.1.1.3	Sensitive	2015-09-22
ERR1023426		Lineage 4.3.2	Sensitive	2015-09-22
ERR1023427		Lineage 2.2.1	Sensitive	2015-09-22
ERR1023428		Lineage 2.2.1.1	Sensitive	2015-09-22
ERR1023429		Lineage 3	Sensitive	2015-09-22
ERR1023430		Lineage 4.3.2.1	Sensitive	2015-09-22
ERR1023431		Lineage 4.3.4.1	Sensitive	2015-09-22
ERR1023432		Lineage 4.3.4.2.1	Sensitive	2015-09-22
ERR1023433		Lineage 4.3.2.1	Sensitive	2015-09-22
ERR1023434		Lineage 4.3.2.1	Sensitive	2015-09-22
ERR1023435		Lineage 4.4.1.1.1	Sensitive	2015-09-22
ERR1023436		Lineage 2.2.1	Sensitive	2015-09-22
ERR1023437		Lineage 4.9.1	Sensitive	2015-09-22
ERR1023438		Lineage 2.2.1	Sensitive	2015-09-22
ERR1023439		Lineage 2.2.1.1	Sensitive	2015-09-22
ERR1023440		Lineage 4.1.2	Sensitive	2015-09-22
ERR1023441		Lineage 4.3.2.1	HR-TB	2015-09-22
ERR1023442		Lineage 2.2.1.1	MDR-TB	2015-09-22
ERR1023443		Lineage 4.4.1.1	Sensitive	2015-09-22
ERR1023444		Lineage 4.4.1.1	Sensitive	2015-09-22
ERR1023445		Lineage 2.2.2	Other	2015-09-22
ERR1023446		Lineage 4.3.2	Sensitive	2015-09-22
ERR1023448		Lineage 2.2.1	Other	2015-09-22
ERR1023449		Lineage 2.2.1.1	Sensitive	2015-09-22
ERR1023450		Lineage 4.3.2.1	Sensitive	2015-09-22
ERR1023451		Lineage 4.9.1	Sensitive	2015-09-22
ERR1023452		Lineage 3	Sensitive	2015-09-22
ERR1023453		Lineage 4.3.2.1	Sensitive	2015-09-22
ERR1023454		Lineage 2.2.2	Pre-XDR-TB	2015-09-22
ERR1023455		Lineage 4.3.3	Sensitive	2015-09-22
ERR1023456		Lineage 2.2.1	Sensitive	2015-09-22
ERR1023457		Lineage 4.3.2.1	Sensitive	2015-09-22
ERR1023458		Lineage 2.2.1	Sensitive	2015-09-22
ERR1023459		Lineage 2.2.1.1	Sensitive	2015-09-22
ERR1023460		Lineage 4.1.1.3	Sensitive	2015-09-22
ERR1023461		Lineage 2.2.1.1	Sensitive	2015-09-22
ERR1023462		Lineage 2.2.1	Sensitive	2015-09-22
ERR1023463		Lineage 4.1.1.3	MDR-TB	2015-09-22
ERR1023464		Lineage 2.2.1	Sensitive	2015-09-22
ERR1023465		Lineage 2.2.1	Pre-XDR-TB	2015-09-22
ERR1023466		Lineage 4.1.2	Sensitive	2015-09-22
ERR1023467		Lineage 4.3.2.1	Sensitive	2015-09-22
ERR1023468		Lineage 2.2.1	Sensitive	2015-09-22
ERR1023469		Lineage 4.8	Other	2015-09-22
ERR1023470		Lineage 4.3.4.2	Sensitive	2015-09-22
ERR1023471		Lineage 4.3.2.1	MDR-TB	2015-09-22
ERR1023472		Lineage 4.3.2.1	MDR-TB	2015-09-22
ERR1023473		Lineage 4.3.4.2.1	MDR-TB	2015-09-22
ERR1023474		Lineage 4.8	MDR-TB	2015-09-22
ERR1023475		Lineage 2.2.1.1	RR-TB	2015-09-22
ERR1023476		Lineage 2.2.1	Sensitive	2015-09-22
ERR1023477		Lineage 4.3.2.1	Sensitive	2015-09-22
ERR1023479		Lineage 4.3.2.1	Sensitive	2015-09-22
ERR1023480		Lineage 2.2.2	Pre-XDR-TB	2015-09-22
ERR1023481		Lineage 2.2.1.1	Sensitive	2015-09-22
ERR1023482		Lineage 4.3.2.1	Sensitive	2015-09-22
ERR1023483		Lineage 4.3.3	Sensitive	2015-09-22
ERR1023484		Lineage 2.2.1	Sensitive	2015-09-22
ERR1023485		Lineage 4.3.3	Sensitive	2015-09-22
ERR1023486		Lineage 2.2.1	Other	2015-09-22
ERR1023487		Lineage 2.2.1	Sensitive	2015-09-22
ERR1023488		Lineage 4.4.1.1	Other	2015-09-22
ERR1023489		Lineage 4.4.1.1	Sensitive	2015-09-22
ERR1023490		Lineage 4.3.3	Sensitive	2015-09-22
ERR1023491		Lineage 2.2.1	Sensitive	2015-09-22
ERR1023492		Lineage 4.3.2.1	Sensitive	2015-09-22
ERR1023493		Lineage 4.3.2.1	MDR-TB	2015-09-22
ERR1023495		Lineage 4.3.2	Sensitive	2015-09-22
ERR1023496		Lineage 2.2.1	Sensitive	2015-09-22
ERR1023497		Lineage 4.8	Sensitive	2015-09-22
ERR1023498		Lineage 2.2.1.1	Sensitive	2015-09-22
ERR1023499		Lineage 2.2.1.1	Sensitive	2015-09-22
ERR1023500		Lineage 2.2.1.1	Sensitive	2015-09-22
ERR1023501		Lineage 2.2.1.1	MDR-TB	2015-09-22
ERR1023503		Lineage 4.3.2	MDR-TB	2015-09-22
ERR1023504		Lineage 4.1.1.2	Sensitive	2015-09-22
ERR1023505		Lineage 4.3.2.1	Sensitive	2015-09-22
ERR1023506		Lineage 4.1.2	Sensitive	2015-09-22
ERR1023507		Lineage 2.2.1.1	Sensitive	2015-09-22
ERR1023508		Lineage 4.3.4.2	Sensitive	2015-09-22
ERR1023510		Lineage 2.2.2	Pre-XDR-TB	2015-09-22
ERR1023511		Lineage 4.1.2	Sensitive	2015-09-22
ERR1023512		Lineage 2.2.1.1	RR-TB	2015-09-22
ERR1023513		Lineage 4.3.2.1	Sensitive	2015-09-22
ERR1023514		Lineage 4.3.2.1	HR-TB	2015-09-22
ERR1023515		Lineage 4.4.1.1	Sensitive	2015-09-22
ERR1023516		Lineage 2.2.1.1	MDR-TB	2015-09-22
ERR1023517		Lineage 2.2.1	RR-TB	2015-09-22
ERR1023518		Lineage 2.2.1.1	Sensitive	2015-09-22
ERR1023519		Lineage 2.2.1	RR-TB	2015-09-22
ERR1023520		Lineage 2.2.1	MDR-TB	2015-09-22
ERR1023521		Lineage 2.2.1	MDR-TB	2015-09-22
ERR1023522		Lineage 4.3.2	Sensitive	2015-09-22
ERR1023523		Lineage 2.2.1	MDR-TB	2015-09-22
ERR1023524		Lineage 2.2.2	MDR-TB	2015-09-22
ERR1023526		Lineage 4.3.4.1	MDR-TB	2015-09-22
ERR1023528		Lineage 2.2.1	Sensitive	2015-09-22
ERR1023529		Lineage 4.8	Sensitive	2015-09-22
ERR1023530		Lineage 2.2.2	MDR-TB	2015-09-22
ERR1023531		Lineage 2.2.1	MDR-TB	2015-09-22
ERR1034576	pk	Lineage 3	Sensitive	2015-10-06
ERR1034577	pk	Lineage 3	Sensitive	2015-10-06
ERR1034578	pk	Lineage 3	Sensitive	2015-10-06
ERR1034579	pk	Lineage 3	Sensitive	2015-10-06
ERR1034580	pk	Lineage 3	Sensitive	2015-10-06
ERR1034581	pk	Lineage 3.1.2	Pre-XDR-TB	2015-10-06
ERR1034582	pk	Lineage 3	Pre-XDR-TB	2015-10-06
ERR1034583	pk	Lineage 3	Pre-XDR-TB	2015-10-06
ERR1034584	pk	Lineage 3	Pre-XDR-TB	2015-10-06
ERR1034585	pk	Lineage 3	Pre-XDR-TB	2015-10-06
ERR1034586	pk	Lineage 3.1.2	Pre-XDR-TB	2015-10-06
ERR1034587	pk	Lineage 3	Pre-XDR-TB	2015-10-06
ERR1034588	pk	Lineage 1.2.2.2	Pre-XDR-TB	2015-10-06
ERR1034589	pk	Lineage 3.1	Pre-XDR-TB	2015-10-06
ERR1034590	pk	Lineage 3	Pre-XDR-TB	2015-10-06
ERR1034591	pk	Lineage 3.1	Pre-XDR-TB	2015-10-06
ERR1034592	pk	Lineage 1.1.2	MDR-TB	2015-10-06
ERR1034593	pk	Lineage 3	Pre-XDR-TB	2015-10-06
ERR1034594	pk	Lineage 3	MDR-TB	2015-10-06
ERR1034595	pk	Lineage 3	Pre-XDR-TB	2015-10-06
ERR1034596	pk	Lineage 3	Pre-XDR-TB	2015-10-06
ERR1034597	pk	Lineage 3.1.2.1	Pre-XDR-TB	2015-10-06
ERR1034598	pk	Lineage 4.9	Pre-XDR-TB	2015-10-06
ERR1034599	pk	Lineage 3	Pre-XDR-TB	2015-10-06
ERR1034600	pk	Lineage 3	Pre-XDR-TB	2015-10-06
ERR1034601	pk	Lineage 3	Pre-XDR-TB	2015-10-06
ERR1034602	pk	Lineage 3.1.2	Pre-XDR-TB	2015-10-06
ERR1034603	pk	Lineage 4.1.1.3	Pre-XDR-TB	2015-10-06
ERR1034604	pk	Lineage 3	Pre-XDR-TB	2015-10-06
ERR1034605	pk	Lineage 3	Pre-XDR-TB	2015-10-06
ERR1034606	pk	Lineage 1.1.2	MDR-TB	2015-10-06
ERR1034607	pk	Lineage 1.1.2	MDR-TB	2015-10-06
ERR1034608	pk	Lineage 3	Pre-XDR-TB	2015-10-06
ERR1034609	pk	Lineage 4.9	Pre-XDR-TB	2015-10-06
ERR1034610	pk	Lineage 1.2.2.2	Pre-XDR-TB	2015-10-06
ERR1034611	pk	Lineage 4.8	Pre-XDR-TB	2015-10-06
ERR1034612	pk	Lineage 3	Pre-XDR-TB	2015-10-06
ERR1034613	pk	Lineage 3	Pre-XDR-TB	2015-10-06
ERR1034614	pk	Lineage 3	Pre-XDR-TB	2015-10-06
ERR1034615	pk	Lineage 3	Pre-XDR-TB	2015-10-06
ERR1034616	pk	Lineage 3	Pre-XDR-TB	2015-10-06
ERR1034617	pk	Lineage 3	Pre-XDR-TB	2015-10-06
ERR1034618	br	Lineage 4.7	HR-TB	2015-10-06
ERR1034619	br	Lineage 4.1.1.1	HR-TB	2015-10-06
ERR1034620	br	Lineage 4.1.2	HR-TB	2015-10-06
ERR1034621	br	Lineage 4.3.4.1	Other	2015-10-06
ERR1034622	br	Lineage 4.3.4.1	Other	2015-10-06
ERR1034623	br	Lineage 4.3.4.1	Other	2015-10-06
ERR1034624	br	Lineage 4.3.4.1	Sensitive	2015-10-06
ERR1034626	br	Lineage 4.3.4.1	Sensitive	2015-10-06
ERR1034627	br	Lineage 4.1.2	MDR-TB	2015-10-06
ERR1034628	br	Lineage 4.7	HR-TB	2015-10-06
ERR1034631	br	Lineage 4.1.2	HR-TB	2015-10-06
ERR1034635	br	Lineage 4.1.1.1	Sensitive	2015-10-06
ERR1034636	br	Lineage 4.3.4.1	HR-TB	2015-10-06
ERR1034649	br	Lineage 4.3.3	HR-TB	2015-10-06
ERR1034650	br	Lineage 4.3.3	HR-TB	2015-10-06
ERR1034651	br	Lineage 4.3.3	HR-TB	2015-10-06
ERR1034653	bg	Lineage 4.8	MDR-TB	2015-10-06
ERR1034654	bg	Lineage 4.8	RR-TB	2015-10-06
ERR1034655	bg	Lineage 4	MDR-TB	2015-10-06
ERR1034656	bg	Lineage 4.5	MDR-TB	2015-10-06
ERR1034657	bg	Lineage 4.7	MDR-TB	2015-10-06
ERR1034658	bg	Lineage 3	Pre-XDR-TB	2015-10-06
ERR1034659	bg	Lineage 4.4.1.1	MDR-TB	2015-10-06
ERR1034660	bg	Lineage 4.8	MDR-TB	2015-10-06
ERR1034661	bg	Lineage 4	MDR-TB	2015-10-06
ERR1034662	bg	Lineage 4.1.2.1	Pre-XDR-TB	2015-10-06
ERR1034663	bg	Lineage 4.8	MDR-TB	2015-10-06
ERR1034664	bg	Lineage 4.2.2.1	MDR-TB	2015-10-06
ERR1034665	bg	Lineage 4.8	MDR-TB	2015-10-06
ERR1034666	bg	Lineage 2.2.1	MDR-TB	2015-10-06
ERR1034667	bg	La1.2.BCG	Other	2015-10-06
ERR1034668	bg	Lineage 4.2.2.1	MDR-TB	2015-10-06
ERR1034669	bg	Lineage 4.2.2.1	Pre-XDR-TB	2015-10-06
ERR1034670	co	Lineage 4.1.1.3	MDR-TB	2015-10-06
ERR1034671	co	Lineage 4.3.3	MDR-TB	2015-10-06
ERR1034672	co	Lineage 4.3	MDR-TB	2015-10-06
ERR1034673	co	Lineage 4.3.3	MDR-TB	2015-10-06
ERR1034674	co	Lineage 4.1.2.1	MDR-TB	2015-10-06
ERR1034675	co	Lineage 4.1.2.1	MDR-TB	2015-10-06
ERR1034676	co	Lineage 4.1.2.1	MDR-TB	2015-10-06
ERR1034677	co	Lineage 4.3.3	MDR-TB	2015-10-06
ERR1034678	co	Lineage 4.1.2.1	Pre-XDR-TB	2015-10-06
ERR1034679	co	Lineage 4.3.3	MDR-TB	2015-10-06
ERR1034681	co	Lineage 4.1.2.1	MDR-TB	2015-10-06
ERR1034682	co	Lineage 4.8	MDR-TB	2015-10-06
ERR1034683	co	Lineage 4.1.2.1	MDR-TB	2015-10-06
ERR1034684	co	Lineage 4.3.3	MDR-TB	2015-10-06
ERR1034685	in	Lineage 3.1	HR-TB	2015-10-06
ERR1034688	in	Lineage 4.2.2	Pre-XDR-TB	2015-10-06
ERR1034689	in	Lineage 4.8	Sensitive	2015-10-06
ERR1034690	in	Lineage 3.1.2	MDR-TB	2015-10-06
ERR1034691	in	Lineage 3	Sensitive	2015-10-06
ERR1034693	in	Lineage 4.4	Sensitive	2015-10-06
ERR1034694	in	Lineage 4.8	MDR-TB	2015-10-06
ERR1034695	in	Lineage 1.2.2.2	Sensitive	2015-10-06
ERR1034696	in	Lineage 1.1.2	Other	2015-10-06
ERR1034697	in	Lineage 3	Sensitive	2015-10-06
ERR1034698	in	Lineage 2.2.1	Other	2015-10-06
ERR1034699	in	Lineage 3.1.2	Sensitive	2015-10-06
ERR1034700	in	Lineage 3.1.2	Sensitive	2015-10-06
ERR1034701	in	Lineage 1.2.2.2	Sensitive	2015-10-06
ERR1034702	pe	Lineage 4.1.2.1	Sensitive	2015-10-06
ERR1034703	pe	Lineage 4.3.3	MDR-TB	2015-10-06
ERR1034704	pe	Lineage 4.3.2	MDR-TB	2015-10-06
ERR1034705	pe	Lineage 4.3.3	MDR-TB	2015-10-06
ERR1034706	pe	Lineage 4.4.1.1	Sensitive	2015-10-06
ERR1034707	pe	Lineage 4.3.4.2	MDR-TB	2015-10-06
ERR1034708	pe	Lineage 4.1.2.1	Sensitive	2015-10-06
ERR1034709	pe	Lineage 4.1.1	Sensitive	2015-10-06
ERR1034710	pe	Lineage 4.3.2	MDR-TB	2015-10-06
ERR1034711	pe	Lineage 4.1.2.1	MDR-TB	2015-10-06
ERR1034712	pe	Lineage 4.3.3	MDR-TB	2015-10-06
ERR1034713	pe	Lineage 4.1.2.1	MDR-TB	2015-10-06
ERR1034714	pe	Lineage 4.1.1.3	MDR-TB	2015-10-06
ERR1034715	pe	Lineage 4.1.2.1	MDR-TB	2015-10-06
ERR1034716	pe	Lineage 4.7	Sensitive	2015-10-06
ERR1034717	pe	Lineage 2.2.1	MDR-TB	2015-10-06
ERR1034718	pe	Lineage 4.3.4.2	Sensitive	2015-10-06
ERR1034719	pe	Lineage 4.3.3	HR-TB	2015-10-06
ERR1034720	pe	Lineage 4	MDR-TB	2015-10-06
ERR1034721	pe	Lineage 4.3.2	Sensitive	2015-10-06
ERR1034723	pe	Lineage 4.3.2	HR-TB	2015-10-06
ERR1034724	pe	Lineage 4.1.2.1	MDR-TB	2015-10-06
ERR1034725	pe	Lineage 4.3.4.1	MDR-TB	2015-10-06
ERR1034726	pe	Lineage 4.3.4.1	MDR-TB	2015-10-06
ERR1034727	pe	Lineage 4.3.3	Sensitive	2015-10-06
ERR1034728	pe	Lineage 4.3.2	MDR-TB	2015-10-06
ERR1034729	pe	Lineage 4.8	HR-TB	2015-10-06
ERR1034730	pe	Lineage 4	HR-TB	2015-10-06
ERR1034731	pe	Lineage 4.1.2.1	HR-TB	2015-10-06
ERR1034732	pe	Lineage 4.1.2.1	Sensitive	2015-10-06
ERR1034733	pe	Lineage 4.1.2.1	MDR-TB	2015-10-06
ERR1034734	pe	Lineage 4.3.3	MDR-TB	2015-10-06
ERR1034735	pe	Lineage 4.3.3	MDR-TB	2015-10-06
ERR1034736	pe	Lineage 4.3.2	Sensitive	2015-10-06
ERR1034737	pe	Lineage 4	MDR-TB	2015-10-06
ERR1034738	pe	Lineage 2.2.1	MDR-TB	2015-10-06
ERR1034739	pe	Lineage 4.3.3	HR-TB	2015-10-06
ERR1034740	pe	Lineage 4	MDR-TB	2015-10-06
ERR1034741	pe	Lineage 4.1.1.3	HR-TB	2015-10-06
ERR1034742	pe	Lineage 4.3.3	Sensitive	2015-10-06
ERR1034743	pe	Lineage 4.1.2.1	Sensitive	2015-10-06
ERR1034744	pe	Lineage 4.8	Sensitive	2015-10-06
ERR1034745	pe	Lineage 4.3.2	Sensitive	2015-10-06
ERR1034746	pe	Lineage 4.1.2.1	Sensitive	2015-10-06
ERR1034747	pe	Lineage 4.3.3	HR-TB	2015-10-06
ERR1034748	pe	Lineage 4.3.3	MDR-TB	2015-10-06
ERR1034749	pe	Lineage 4.1.1.3	MDR-TB	2015-10-06
ERR1034750	pe	Lineage 4.3.3	MDR-TB	2015-10-06
ERR1034751	pe	Lineage 2.2.1	MDR-TB	2015-10-06
ERR1034752	pe	Lineage 4.3.4.1	HR-TB	2015-10-06
ERR1034753	pe	Lineage 4.1.2	HR-TB	2015-10-06
ERR1034754	pe	Lineage 2.2.1	MDR-TB	2015-10-06
ERR1034755	pe	Lineage 4	MDR-TB	2015-10-06
ERR1034756	pe	Lineage 4	HR-TB	2015-10-06
ERR1034758	pe	Lineage 4.3.4.2	HR-TB	2015-10-06
ERR1034759	pe	Lineage 4.3.3	MDR-TB	2015-10-06
ERR1034760	pe	Lineage 4.1.2.1	HR-TB	2015-10-06
ERR1034761	pe	Lineage 4.1.2.1	Sensitive	2015-10-06
ERR1034762	pe	Lineage 4.3.3	Sensitive	2015-10-06
ERR1034763	pe	Lineage 4.7	Sensitive	2015-10-06
ERR1034764	pe	Lineage 4.3.4.1	MDR-TB	2015-10-06
ERR1034766	pe	Lineage 4.3.3	HR-TB	2015-10-06
ERR1034767	pe	Lineage 4.3.3	HR-TB	2015-10-06
ERR1034768	pe	Lineage 4.3.3	HR-TB	2015-10-06
ERR1034769	pe	Lineage 4.3.3	HR-TB	2015-10-06
ERR1034770	pe	Lineage 4.3.3	HR-TB	2015-10-06
ERR1034771	pe	Lineage 4.3.3	HR-TB	2015-10-06
ERR1034772	pe	Lineage 4.3.3	HR-TB	2015-10-06
ERR1034773	pe	Lineage 4.3.3	HR-TB	2015-10-06
ERR1034774	pe	Lineage 4.3.3	HR-TB	2015-10-06
ERR1034775	pe	Lineage 4.3.3	HR-TB	2015-10-06
ERR1034776	pe	Lineage 4.3.3	HR-TB	2015-10-06
ERR1034777	pe	Lineage 4.3.3	HR-TB	2015-10-06
ERR1034778	pe	Lineage 4.3.3	HR-TB	2015-10-06
ERR1034779	pe	Lineage 4.3.3	HR-TB	2015-10-06
ERR1034780	pe	Lineage 4.3.3	HR-TB	2015-10-06
ERR1034781	pe	Lineage 4.3.3	HR-TB	2015-10-06
ERR1034782	pe	Lineage 4.3.3	HR-TB	2015-10-06
ERR1034783	pe	Lineage 4.1.2.1	Pre-XDR-TB	2015-10-06
ERR1034784	pe	Lineage 4.3.4.2	Pre-XDR-TB	2015-10-06
ERR1034785	pe	Lineage 4.1.2.1	MDR-TB	2015-10-06
ERR1034786	pe	Lineage 4.3.2	Pre-XDR-TB	2015-10-06
ERR1034787	pe	Lineage 2.2.1	Pre-XDR-TB	2015-10-06
ERR1034788	pe	Lineage 4.1.2.1	MDR-TB	2015-10-06
ERR1034789	pe	Lineage 4.1.2.1	Pre-XDR-TB	2015-10-06
ERR1034790	pe	Lineage 4.1.1	HR-TB	2015-10-06
ERR1034792	pe	Lineage 4	HR-TB	2015-10-06
ERR1034794	pe	Lineage 4.3.4	HR-TB	2015-10-06
ERR1034795	pe	Lineage 4.8	RR-TB	2015-10-06
ERR1034796	pe	Lineage 4.1.2.1	RR-TB	2015-10-06
ERR1034797	pe	Lineage 4.1.2.1	RR-TB	2015-10-06
ERR1034798	pe	Lineage 4.3.3	MDR-TB	2015-10-06
ERR1034799	pe	Lineage 4.3.3	HR-TB	2015-10-06
ERR1034800	pe	Lineage 4.3.3	Sensitive	2015-10-06
ERR1034801	pe	Lineage 2.2.1	Sensitive	2015-10-06
ERR1034802	pe	Lineage 4.1.2.1	MDR-TB	2015-10-06
ERR1034803	pe	Lineage 4.3.3	MDR-TB	2015-10-06
ERR1034804	pe	Lineage 4.3.3	MDR-TB	2015-10-06
ERR1034806	pt	Lineage 4.1.2.1	Pre-XDR-TB	2015-10-06
ERR1034807	pt	Lineage 4.1.2.1	Pre-XDR-TB	2015-10-06
ERR1034808	pt	Lineage 4.1.2.1	Pre-XDR-TB	2015-10-06
ERR1034809	pt	Lineage 4.8	Pre-XDR-TB	2015-10-06
ERR1034810	pt	Lineage 4.8	Pre-XDR-TB	2015-10-06
ERR1034811	pt	Lineage 4.8	MDR-TB	2015-10-06
ERR1034812	pt	Lineage 4.3.4.2	HR-TB	2015-10-06
ERR1034813	pt	Lineage 4.3.4.2	Pre-XDR-TB	2015-10-06
ERR1034814	pt	Lineage 4.3.4.2	Pre-XDR-TB	2015-10-06
ERR1034815	pt	Lineage 4.3.4.1	Pre-XDR-TB	2015-10-06
ERR1034816	pt	Lineage 4.3.4.2.1	MDR-TB	2015-10-06
ERR1034817	pt	Lineage 4.3.4.2	HR-TB	2015-10-06
ERR1034818	pt	Lineage 4.3.4.2	HR-TB	2015-10-06
ERR1034819	pt	Lineage 2.2.1	MDR-TB	2015-10-06
ERR1034820	pt	Lineage 4.4.1.1	Sensitive	2015-10-06
ERR1034821	pt	Lineage 4.3.4.2	Pre-XDR-TB	2015-10-06
ERR1034822	pt	Lineage 4.3.4.2	Pre-XDR-TB	2015-10-06
ERR1034823	pt	Lineage 4.3.4.2	Pre-XDR-TB	2015-10-06
ERR1034824	pt	Lineage 4.3.2	Sensitive	2015-10-06
ERR1034825	pt	Lineage 4.3.4.2	Pre-XDR-TB	2015-10-06
ERR1034826	pt	Lineage 2.2.1	MDR-TB	2015-10-06
ERR1034827	pt	Lineage 4.3.4.2	HR-TB	2015-10-06
ERR1034828	pt	Lineage 4.3.4.2	HR-TB	2015-10-06
ERR1034829	pt	Lineage 4.3.4.2	Pre-XDR-TB	2015-10-06
ERR1034830	pt	Lineage 4.3.4.2	HR-TB	2015-10-06
ERR1034831	pt	Lineage 4.3.4.1	MDR-TB	2015-10-06
ERR1034832	pt	Lineage 4.8	MDR-TB	2015-10-06
ERR1034833	pt	Lineage 4.1.4	Sensitive	2015-10-06
ERR1034834	pt	Lineage 4.1.2.1	MDR-TB	2015-10-06
ERR1034835	pt	Lineage 4.3.4.2	MDR-TB	2015-10-06
ERR1034836	pt	Lineage 4.3.4.2	MDR-TB	2015-10-06
ERR1034837	pt	Lineage 4.3.4.2	Pre-XDR-TB	2015-10-06
ERR1034838	pt	Lineage 2.2.1	MDR-TB	2015-10-06
ERR1034839	pt	Lineage 4.8	MDR-TB	2015-10-06
ERR1034840	pt	Lineage 4.3.4.1	HR-TB	2015-10-06
ERR1034841	pt	Lineage 4.2.1	MDR-TB	2015-10-06
ERR1034842	pt	Lineage 4.1.2.1	MDR-TB	2015-10-06
ERR1034843	pt	Lineage 4.7	MDR-TB	2015-10-06
ERR1034844	pt	Lineage 4.3.4.2	MDR-TB	2015-10-06
ERR1034845	pt	Lineage 4.3.4.2	MDR-TB	2015-10-06
ERR1034846	pt	Lineage 4.3.4.2	Pre-XDR-TB	2015-10-06
ERR1034847	pt	Lineage 4.3.4.2	Pre-XDR-TB	2015-10-06
ERR1034848	pt	Lineage 4.1.1.3	MDR-TB	2015-10-06
ERR1034849	pt	Lineage 4.1.2.1	MDR-TB	2015-10-06
ERR1034850	pt	Lineage 4.3.4.2	Pre-XDR-TB	2015-10-06
ERR1034851	pt	Lineage 4.3.4.2	HR-TB	2015-10-06
ERR1034852	pt	Lineage 4.3.4.2	Pre-XDR-TB	2015-10-06
ERR1034854	pt	Lineage 4.3.4.2	MDR-TB	2015-10-06
ERR1034855	pt	Lineage 4.3.4.2	Pre-XDR-TB	2015-10-06
ERR1034856	pt	Lineage 2.2.1	MDR-TB	2015-10-06
ERR1034857	pt	Lineage 2.2.1	MDR-TB	2015-10-06
ERR1034858	pt	Lineage 4.2.1	MDR-TB	2015-10-06
ERR1034859	pt	Lineage 4.3.4.2	Pre-XDR-TB	2015-10-06
ERR1034860	pt	Lineage 4.3.4.2	HR-TB	2015-10-06
ERR1034861	pt	Lineage 2.2.1	Pre-XDR-TB	2015-10-06
ERR1034862	pt	Lineage 4.3.4.2	MDR-TB	2015-10-06
ERR1034863	pt	Lineage 4.3.4.1	MDR-TB	2015-10-06
ERR1034864	pt	Lineage 4.3.4.2	HR-TB	2015-10-06
ERR1034865	pt	Lineage 4.1.1.3	MDR-TB	2015-10-06
ERR1034866	pt	Lineage 4.3.4.2	MDR-TB	2015-10-06
ERR1034867	pt	Lineage 4.3.4.2	Pre-XDR-TB	2015-10-06
ERR1034868	pt	Lineage 4.3.4.2	Pre-XDR-TB	2015-10-06
ERR1034869	pt	Lineage 4.3.4.2	MDR-TB	2015-10-06
ERR1034870	pt	Lineage 4.3.4.2	Pre-XDR-TB	2015-10-06
ERR1034871	pt	Lineage 4.3.4.2	Pre-XDR-TB	2015-10-06
ERR1034872	pt	Lineage 4.3.4.2	Pre-XDR-TB	2015-10-06
ERR1034873	pt	Lineage 4.3.4.2	Pre-XDR-TB	2015-10-06
ERR1034874	pt	Lineage 4.3.4.2	MDR-TB	2015-10-06
ERR1034875	pt	Lineage 4.1.1.1	RR-TB	2015-10-06
ERR1034876	pt	Lineage 2.2.1	MDR-TB	2015-10-06
ERR1034877	pt	Lineage 2.2.1	MDR-TB	2015-10-06
ERR1034878	pt	Lineage 4.3.4.2	Pre-XDR-TB	2015-10-06
ERR1034879	pt	Lineage 4.3.4.2	MDR-TB	2015-10-06
ERR1034880	pt	Lineage 2.2.1	MDR-TB	2015-10-06
ERR1034881	pt	Lineage 4.3.4.1	MDR-TB	2015-10-06
ERR1034882	pt	Lineage 4.3.4.2	MDR-TB	2015-10-06
ERR1034883	pt	Lineage 4.3.4.2	MDR-TB	2015-10-06
ERR1034884	pt	Lineage 4.3.4.2	Pre-XDR-TB	2015-10-06
ERR1034885	pt	Lineage 4.3.4.2	Pre-XDR-TB	2015-10-06
ERR1034886	pt	Lineage 4.3.4.2	Pre-XDR-TB	2015-10-06
ERR1034887	pt	Lineage 4.6.1.2	MDR-TB	2015-10-06
ERR1034888	pt	Lineage 4.3.4.2	Pre-XDR-TB	2015-10-06
ERR1034889	pt	Lineage 4.3.4.2	Pre-XDR-TB	2015-10-06
ERR1034890	pt	Lineage 4.3.4.2	Pre-XDR-TB	2015-10-06
ERR1034891	pt	Lineage 4.3.4.2	HR-TB	2015-10-06
ERR1034892	pt	Lineage 4.3.4.2	MDR-TB	2015-10-06
ERR1034893	pt	Lineage 2.2.1	MDR-TB	2015-10-06
ERR1034894	pt	Lineage 4.3.4.2	MDR-TB	2015-10-06
ERR1034895	pt	Lineage 4.3.4.2	Pre-XDR-TB	2015-10-06
ERR1034896	pt	Lineage 4.3.4.2	Pre-XDR-TB	2015-10-06
ERR1034897	pt	Lineage 4.2.2.1	MDR-TB	2015-10-06
ERR1034898	pt	Lineage 4.3.4.2	MDR-TB	2015-10-06
ERR1034899	pt	Lineage 4.1.1.3	MDR-TB	2015-10-06
ERR1034900	pt	Lineage 4.3.3	MDR-TB	2015-10-06
ERR1034901	pt	Lineage 4.3.4.2	Pre-XDR-TB	2015-10-06
ERR1034902	pt	Lineage 4.3.4.2	Pre-XDR-TB	2015-10-06
ERR1034903	pt	Lineage 4.3.4.2	Pre-XDR-TB	2015-10-06
ERR1034904	pt	Lineage 4.4.1.1	MDR-TB	2015-10-06
ERR1034905	pt	Lineage 4.3.4.2	Pre-XDR-TB	2015-10-06
ERR1034906	pt	Lineage 4.3.4.2	Pre-XDR-TB	2015-10-06
ERR1034907	pt	Lineage 4.3.4.1	Pre-XDR-TB	2015-10-06
ERR1034908	pt	Lineage 4.3.4.2	Pre-XDR-TB	2015-10-06
ERR1034909	pt	Lineage 4.3.4.2	Pre-XDR-TB	2015-10-06
ERR1034910	pt	Lineage 4.3.4.2	Pre-XDR-TB	2015-10-06
ERR1034912	za	Lineage 2.2.1	Sensitive	2015-10-06
ERR1034913	za	Lineage 4.5	Sensitive	2015-10-06
ERR1034914	za	Lineage 2.2.1	Sensitive	2015-10-06
ERR1034915	za	Lineage 4.4.1.1	HR-TB	2015-10-06
ERR1034916	za	Lineage 4.1.1.3	Sensitive	2015-10-06
ERR1034917	za	Lineage 4.8	Sensitive	2015-10-06
ERR1034918	za	Lineage 2.2.1	Sensitive	2015-10-06
ERR1034919	za	Lineage 4.8	Sensitive	2015-10-06
ERR1034920	za	Lineage 4.4.1.1.1	Sensitive	2015-10-06
ERR1034921	za	Lineage 4.1.1.3	RR-TB	2015-10-06
ERR1034922	za	Lineage 4.1.1.2	Sensitive	2015-10-06
ERR1034923	za	Lineage 4.1.2.1	Other	2015-10-06
ERR1034924	za	Lineage 4.3.4.2.1	Sensitive	2015-10-06
ERR1034925	za	Lineage 4	Sensitive	2015-10-06
ERR1034926	za	Lineage 4.1	Sensitive	2015-10-06
ERR1034927	za	Lineage 4.3.3	Sensitive	2015-10-06
ERR1034928	za	Lineage 4.1.2.1	Sensitive	2015-10-06
ERR1034929	za	Lineage 4.1.1.3	Sensitive	2015-10-06
ERR1034930	za	Lineage 4.9	Sensitive	2015-10-06
ERR1034931	za	Lineage 4.1.2	Sensitive	2015-10-06
ERR1034932	za	Lineage 4.3.4.1	Sensitive	2015-10-06
ERR1034933	za	Lineage 3	Other	2015-10-06
ERR1034934	za	Lineage 4.3.4.1	Sensitive	2015-10-06
ERR1034935	za	Lineage 3	Sensitive	2015-10-06
ERR1034936	za	Lineage 4.1.1	Sensitive	2015-10-06
ERR1034937	za	Lineage 4.8.1	Sensitive	2015-10-06
ERR1034938	za	Lineage 3	Sensitive	2015-10-06
ERR1034939	za	Lineage 4.3.3	Sensitive	2015-10-06
ERR1034940	za	Lineage 4.1.2.1	Other	2015-10-06
ERR1034941	za	Lineage 4.3.4.2.1	Sensitive	2015-10-06
ERR1034942	za	Lineage 4.1.2.1	Sensitive	2015-10-06
ERR1034943	za	Lineage 4.3.3	Sensitive	2015-10-06
ERR1034944	za	Lineage 3.1.1	Sensitive	2015-10-06
ERR1034946	za	Lineage 4.9.1	Sensitive	2015-10-06
ERR1034947	za	Lineage 4.1	Sensitive	2015-10-06
ERR1034948	za	Lineage 4.2.2.2	Sensitive	2015-10-06
ERR1034949	za	Lineage 4.1.2	Sensitive	2015-10-06
ERR1034952	za	Lineage 4.8	Sensitive	2015-10-06
ERR1034953	za	Lineage 4.1.1.3	Sensitive	2015-10-06
ERR1034954	za	Lineage 3	Other	2015-10-06
ERR1034955	za	Lineage 2.2.1.1	Sensitive	2015-10-06
ERR1034956	za	Lineage 4.8	HR-TB	2015-10-06
ERR1034957	za	Lineage 4.3.2.1	Sensitive	2015-10-06
ERR1034958	za	Lineage 2.2.1	Sensitive	2015-10-06
ERR1034959	za	Lineage 4.4.1.1	Sensitive	2015-10-06
ERR1034960	za	Lineage 4.8	Sensitive	2015-10-06
ERR1034961	za	Lineage 4.1.1.1	Sensitive	2015-10-06
ERR1034962	za	Lineage 4.1.1.3	Sensitive	2015-10-06
ERR1034963	za	Lineage 4.1.2	Other	2015-10-06
ERR1034964	za	Lineage 4.8	Sensitive	2015-10-06
ERR1034965	za	Lineage 4.8	Sensitive	2015-10-06
ERR1034966	za	Lineage 4.1.1.1	Sensitive	2015-10-06
ERR1034967	za	Lineage 4.3.2.1	Sensitive	2015-10-06
ERR1034968	za	Lineage 4.1.2	Other	2015-10-06
ERR1034969	za	Lineage 4.3.3	Sensitive	2015-10-06
ERR1034970	za	Lineage 4.7	Sensitive	2015-10-06
ERR1034971	za	Lineage 4.1.1.3	HR-TB	2015-10-06
ERR1034972	za	Lineage 4.7	Sensitive	2015-10-06
ERR1034973	za	Lineage 4.1.1.2	HR-TB	2015-10-06
ERR1034974	za	Lineage 3	Other	2015-10-06
ERR1034975	za	Lineage 4.3.2.1	HR-TB	2015-10-06
ERR1034976	za	Lineage 4.3.2.1	MDR-TB	2015-10-06
ERR1034977	za	Lineage 2.2.2	Pre-XDR-TB	2015-10-06
ERR1034978	za	Lineage 4.1.2.1	Sensitive	2015-10-06
ERR1034979	za	Lineage 4.1.2.1	Sensitive	2015-10-06
ERR1034980	za	Lineage 4.1.1.3	HR-TB	2015-10-06
ERR1034981	za	Lineage 4.1.1.1	MDR-TB	2015-10-06
ERR1034982	za	Lineage 2.2.1.1	MDR-TB	2015-10-06
ERR1034983	za	Lineage 3	Other	2015-10-06
ERR1034984	za	Lineage 4.3.3	Pre-XDR-TB	2015-10-06
ERR1034985	za	Lineage 2.2.1.1	Sensitive	2015-10-06
ERR1034986	za	Lineage 2.2.2	Pre-XDR-TB	2015-10-06
ERR1034987	za	Lineage 4.7	MDR-TB	2015-10-06
ERR1034988	za	Lineage 4.8.1	RR-TB	2015-10-06
ERR1034989	za	Lineage 4.3.2.1	HR-TB	2015-10-06
ERR1034990	za	Lineage 4.1.1.3	MDR-TB	2015-10-06
ERR1034991	za	Lineage 4.3.2.1	HR-TB	2015-10-06
ERR1034992	za	Lineage 4.3.2.1	MDR-TB	2015-10-06
ERR1034993	za	Lineage 4.3.2.1	MDR-TB	2015-10-06
ERR1034994	za	Lineage 2.2.1	HR-TB	2015-10-06
ERR1034995	za	Lineage 2.2.2	Pre-XDR-TB	2015-10-06
ERR1034996	za	Lineage 4.3.2.1	Pre-XDR-TB	2015-10-06
ERR1034997	za	Lineage 4.1.2.1	HR-TB	2015-10-06
ERR1034998	za	Lineage 4.3.2.1	HR-TB	2015-10-06
ERR1034999	za	Lineage 4.7	Pre-XDR-TB	2015-10-06
ERR1035000	za	Lineage 4.1.1.3	MDR-TB	2015-10-06
ERR1035001	za	Lineage 1.2.2.2	RR-TB	2015-10-06
ERR1035002	za	Lineage 4.4.1.1	Pre-XDR-TB	2015-10-06
ERR1035003	za	Lineage 4.1.1.1	MDR-TB	2015-10-06
ERR1035004	za	Lineage 4.1.1.1	MDR-TB	2015-10-06
ERR1035005	za	Lineage 4.4.1.1	MDR-TB	2015-10-06
ERR1035006	za	Lineage 4.1.2.1	Pre-XDR-TB	2015-10-06
ERR1035007	za	Lineage 2.2.1	MDR-TB	2015-10-06
ERR1035008	za	Lineage 2.2.1	RR-TB	2015-10-06
ERR1035009	za	Lineage 4.3.3	MDR-TB	2015-10-06
ERR1035010	za	Lineage 2.2.1	MDR-TB	2015-10-06
ERR1035011	za	Lineage 4.3.2.1	MDR-TB	2015-10-06
ERR1035012	za	Lineage 2.2.1	Pre-XDR-TB	2015-10-06
ERR1035013	za	Lineage 2.2.1	Pre-XDR-TB	2015-10-06
ERR1035014	za	Lineage 2.2.2	MDR-TB	2015-10-06
ERR1035015	za	Lineage 2.2.1	MDR-TB	2015-10-06
ERR1035016	za	Lineage 4.3.2	RR-TB	2015-10-06
ERR1035017	za	Lineage 4.3.4.2.1	MDR-TB	2015-10-06
ERR1035018	za	Lineage 4.1.1.1	HR-TB	2015-10-06
ERR1035019	za	Lineage 2.2.2	RR-TB	2015-10-06
ERR1035020	za	Lineage 3	Sensitive	2015-10-06
ERR1035021	za	Lineage 4.1.1.1	RR-TB	2015-10-06
ERR1035022	za	Lineage 2.2.1.1	RR-TB	2015-10-06
ERR1035023	za	Lineage 2.2.1	MDR-TB	2015-10-06
ERR1035024	za	Lineage 2.2.2	MDR-TB	2015-10-06
ERR1035025	za	Lineage 2.2.2	Pre-XDR-TB	2015-10-06
ERR1035026	za	Lineage 4.3.2	RR-TB	2015-10-06
ERR1035027	za	Lineage 2.2.1	MDR-TB	2015-10-06
ERR1035028	za	Lineage 3	MDR-TB	2015-10-06
ERR1035029	za	Lineage 4.4.1.1	Sensitive	2015-10-06
ERR1035030	za	Lineage 4.7	Pre-XDR-TB	2015-10-06
ERR1035031	za	Lineage 2.2.2	Pre-XDR-TB	2015-10-06
ERR1035032	za	Lineage 4.4.1.1	Pre-XDR-TB	2015-10-06
ERR1035033	za	Lineage 4.4.1.1.1	HR-TB	2015-10-06
ERR1035034	za	Lineage 4.3.4.2.1	Pre-XDR-TB	2015-10-06
ERR1035035	za	Lineage 2.2.1.1	HR-TB	2015-10-06
ERR1035036	za	Lineage 2.2.2	MDR-TB	2015-10-06
ERR1035037	za	Lineage 4.1.1.3	MDR-TB	2015-10-06
ERR1035038	za	Lineage 2.2.2	Pre-XDR-TB	2015-10-06
ERR1035039	za	Lineage 4.3.2.1	MDR-TB	2015-10-06
ERR1035040	za	Lineage 2.2.1.1	RR-TB	2015-10-06
ERR1035041	za	Lineage 2.2.2	Pre-XDR-TB	2015-10-06
ERR1035042	za	Lineage 2.2.2	Pre-XDR-TB	2015-10-06
ERR1035043	za	Lineage 2.2.1	MDR-TB	2015-10-06
ERR1035044	za	Lineage 2.2.1.1	RR-TB	2015-10-06
ERR1035045	za	Lineage 2.2.1.1	RR-TB	2015-10-06
ERR1035047	za	Lineage 2.2.1	RR-TB	2015-10-06
ERR1035048	za	Lineage 4.1.1.2	HR-TB	2015-10-06
ERR1035049	za	Lineage 4.3.2	RR-TB	2015-10-06
ERR1035050	za	Lineage 2.2.1	RR-TB	2015-10-06
ERR1035051	za	Lineage 4.3.2.1	RR-TB	2015-10-06
ERR1035052	za	Lineage 4.1.1.3	RR-TB	2015-10-06
ERR1035053	za	Lineage 4.1.1.1	RR-TB	2015-10-06
ERR1035054	za	Lineage 4.4.1.1.1	HR-TB	2015-10-06
ERR1035055	za	Lineage 2.2.1.1	RR-TB	2015-10-06
ERR1035056	za	Lineage 4.3.2.1	Sensitive	2015-10-06
ERR1035057	za	Lineage 4.1.1.3	MDR-TB	2015-10-06
ERR1035058	za	Lineage 2.2.1	MDR-TB	2015-10-06
ERR1035060	za	Lineage 2.2.1.1	HR-TB	2015-10-06
ERR1035061	za	Lineage 4.1.1.3	Pre-XDR-TB	2015-10-06
ERR1035062	za	Lineage 4.4.1.1	HR-TB	2015-10-06
ERR1035063	za	Lineage 4.3.2.1	MDR-TB	2015-10-06
ERR1035064	za	Lineage 2.2.1	RR-TB	2015-10-06
ERR1035065	za	Lineage 2.2.1	Pre-XDR-TB	2015-10-06
ERR1035066	za	Lineage 4.7	Pre-XDR-TB	2015-10-06
ERR1035067	za	Lineage 2.2.1.1	RR-TB	2015-10-06
ERR1035068	za	Lineage 4.1.1.1	MDR-TB	2015-10-06
ERR1035069	za	Lineage 2.2.1	Pre-XDR-TB	2015-10-06
ERR1035071	za	Lineage 4.3.2.1	RR-TB	2015-10-06
ERR1035072	za	Lineage 4.3.2	Sensitive	2015-10-06
ERR1035073	za	Lineage 2.2.1.1	Pre-XDR-TB	2015-10-06
ERR1035074	za	Lineage 2.2.1	Pre-XDR-TB	2015-10-06
ERR1035075	za	Lineage 2.2.1	Pre-XDR-TB	2015-10-06
ERR1035076	za	Lineage 2.2.1	Pre-XDR-TB	2015-10-06
ERR1035077	za	Lineage 2.2.2	Pre-XDR-TB	2015-10-06
ERR1035078	za	Lineage 2.2.1	Pre-XDR-TB	2015-10-06
ERR1035079	za	Lineage 2.2.1	Pre-XDR-TB	2015-10-06
ERR1035080	za	Lineage 4.7	Pre-XDR-TB	2015-10-06
ERR1035081	za	Lineage 2.2.1	Pre-XDR-TB	2015-10-06
ERR1035083	za	Lineage 4.7	Pre-XDR-TB	2015-10-06
ERR1035084	za	Lineage 2.2.1	MDR-TB	2015-10-06
ERR1035085	za	Lineage 2.2.1	MDR-TB	2015-10-06
ERR1035086	vn	Lineage 2.2.1	MDR-TB	2015-10-06
ERR1035087	vn	Lineage 2.2.1	MDR-TB	2015-10-06
ERR1035088	vn	Lineage 2.2.1.1	MDR-TB	2015-10-06
ERR1035089	vn	Lineage 2.2.1	MDR-TB	2015-10-06
ERR1035090	vn	Lineage 2.2.1	MDR-TB	2015-10-06
ERR1035092	vn	Lineage 4.8	Sensitive	2015-10-06
ERR1035093	vn	Lineage 1.1.1.1	Sensitive	2015-10-06
ERR1035094	vn	Lineage 2.2.1	HR-TB	2015-10-06
ERR1035095	vn	Lineage 1.1.1.1	Sensitive	2015-10-06
ERR1035096	vn	Lineage 1.1.1.1	Pre-XDR-TB	2015-10-06
ERR1035097	vn	Lineage 2.1	Pre-XDR-TB	2015-10-06
ERR1035098	vn	Lineage 2.2.1	Pre-XDR-TB	2015-10-06
ERR1035099	vn	Lineage 2.2.1.1	Pre-XDR-TB	2015-10-06
ERR1035100	vn	Lineage 2.2.1.1	Pre-XDR-TB	2015-10-06
ERR1035101	vn	Lineage 1.1.1.1	Pre-XDR-TB	2015-10-06
ERR1035102	vn	Lineage 2.2.1	Pre-XDR-TB	2015-10-06
ERR1035103	vn	Lineage 2.2.1	Pre-XDR-TB	2015-10-06
ERR1035104	vn	Lineage 4.4.1.1	Pre-XDR-TB	2015-10-06
ERR1035105	vn	Lineage 4.5	Other	2015-10-06
ERR1035107	vn	Lineage 2.2.1	Pre-XDR-TB	2015-10-06
ERR1035108	vn	Lineage 1.1.1.1	Other	2015-10-06
ERR1035109	vn	Lineage 4.1.2	HR-TB	2015-10-06
ERR1035110	vn	Lineage 4.1.2.1	Sensitive	2015-10-06
ERR1035111	vn	Lineage 1.1.1.1	Sensitive	2015-10-06
ERR1035112	vn	Lineage 4.4.1.2	Other	2015-10-06
ERR1035114	vn	Lineage 2.2.1	Sensitive	2015-10-06
ERR1035115	vn	Lineage 1.2.1.2.1	Sensitive	2015-10-06
ERR1035116	vn	Lineage 1.1.1.1	Sensitive	2015-10-06
ERR1035117	vn	Lineage 2.2.1	Sensitive	2015-10-06
ERR1035118	vn	Lineage 1.1.1.1	Sensitive	2015-10-06
ERR1035119	vn	Lineage 1.2.1.2.1	Sensitive	2015-10-06
ERR1035120	vn	Lineage 1.1.1.1	HR-TB	2015-10-06
ERR1035121	vn	Lineage 4.1.2	Sensitive	2015-10-06
ERR1035123	vn	Lineage 1.1.1.1	Sensitive	2015-10-06
ERR1035124	vn	Lineage 2.2.1	Sensitive	2015-10-06
ERR1035125	vn	Lineage 4.1.2.1	Sensitive	2015-10-06
ERR1035126	vn	Lineage 1.1.1.1	HR-TB	2015-10-06
ERR1035127	vn	Lineage 2.2.1	MDR-TB	2015-10-06
ERR1035128	vn	Lineage 1.1.1.1	Sensitive	2015-10-06
ERR1035129	vn	Lineage 2.2.1	Sensitive	2015-10-06
ERR1035130	vn	Lineage 1.1.1.1	Sensitive	2015-10-06
ERR1035131	vn	Lineage 1.1.1.1	Sensitive	2015-10-06
ERR1035132	vn	Lineage 2.2.1	Sensitive	2015-10-06
ERR1035133	vn	Lineage 2.2.1.1	HR-TB	2015-10-06
ERR1035134	vn	Lineage 1.1.1.1	Sensitive	2015-10-06
ERR1035135	vn	Lineage 2.2.2	Other	2015-10-06
ERR1035136	sa	Lineage 1.1.3.1	Sensitive	2015-10-06
ERR1035137	sa	Lineage 2.2.1	Sensitive	2015-10-06
ERR1035139	sa	Lineage 2.2.1	Pre-XDR-TB	2015-10-06
ERR1035140	sa	Lineage 2.2.1.1	Sensitive	2015-10-06
ERR1035141	sa	La1.2.BCG	Other	2015-10-06
ERR1035142	sa	Lineage 4.6	Sensitive	2015-10-06
ERR1035143	sa	Lineage 1.2.1.2.1	Sensitive	2015-10-06
ERR1035144	sa	Lineage 3	Sensitive	2015-10-06
ERR1035145	sa	Lineage 4.6.2.2	Sensitive	2015-10-06
ERR1035147	sa	Lineage 4.8	Sensitive	2015-10-06
ERR1035148	sa	Lineage 3	Sensitive	2015-10-06
ERR1035152	sa	Lineage 3	HR-TB	2015-10-06
ERR1035153	sa	Lineage 4.5	Sensitive	2015-10-06
ERR1035154	sa	Lineage 4.2.2.2	HR-TB	2015-10-06
ERR1035155	sa	Lineage 4.2.2.2	MDR-TB	2015-10-06
ERR1035158	sa	Lineage 4.3.3	Sensitive	2015-10-06
ERR1035159	sa	Lineage 2.2.2	Sensitive	2015-10-06
ERR1035160	sa	Lineage 3.1.3	Sensitive	2015-10-06
ERR1035161	sa	Lineage 3	HR-TB	2015-10-06
ERR1035163	sa	Lineage 4.3.3	Sensitive	2015-10-06
ERR1035165	sa	Lineage 1.1.2	Sensitive	2015-10-06
ERR1035167	sa	Lineage 3.1.1	Sensitive	2015-10-06
ERR1035169	sa	Lineage 2.2.1	Pre-XDR-TB	2015-10-06
ERR1035170	sa	Lineage 3.1.3	Sensitive	2015-10-06
ERR1035171	sa	Lineage 1.1.2	Sensitive	2015-10-06
ERR1035172	sa	Lineage 3.1.1	Sensitive	2015-10-06
ERR1035174	pt	Lineage 4.3.4.2	MDR-TB	2015-10-06
ERR1035175	pt	Lineage 4.3.4.2	Pre-XDR-TB	2015-10-06
ERR1035176	pt	Lineage 4.3.4.2	Pre-XDR-TB	2015-10-06
ERR1035177	pt	Lineage 4.1.1.3	RR-TB	2015-10-06
ERR1035178	pt	Lineage 4.3.3	HR-TB	2015-10-06
ERR1035179	pt	Lineage 4.3.4.2	HR-TB	2015-10-06
ERR1035180	pt	Lineage 4.3.4.2	HR-TB	2015-10-06
ERR1035181	pt	Lineage 4.3.4.2	MDR-TB	2015-10-06
ERR1035182	pt	Lineage 4.3.3	HR-TB	2015-10-06
[truncated: 49,185 more rows]

## Sheet: Sheet1
ERR2864235	2018-11-07
ERR2864288	2018-11-07
ERR2864247	2018-11-07
ERR2864239	2018-11-07
ERR2864298	2018-11-07
ERR2864238	2018-11-07
ERR2864296	2018-11-07
ERR2864263	2018-11-07
ERR2864291	2018-11-07
ERR2864265	2018-11-07
ERR2864233	2018-11-07
ERR2864218	2018-11-07
ERR2864225	2018-11-07
ERR2864234	2018-11-07
ERR2864240	2018-11-07
ERR2864264	2018-11-07
ERR2864250	2018-11-07
ERR2864292	2018-11-07
ERR2864256	2018-11-07
ERR2864242	2018-11-07
ERR2864257	2018-11-07
ERR2864254	2018-11-07
ERR2864295	2018-11-07
ERR2864231	2018-11-07
ERR2864278	2018-11-07
ERR2864267	2018-11-07
ERR2864221	2018-11-07
ERR2864276	2018-11-07
ERR2864289	2018-11-07
ERR2864244	2018-11-07
ERR2864224	2018-11-07
ERR2864290	2018-11-07
ERR2864216	2018-11-07
ERR2864217	2018-11-07
ERR2864248	2018-11-07
ERR2864219	2018-11-07
ERR2864279	2018-11-07
ERR2864246	2018-11-07
ERR2864259	2018-11-07
ERR2864252	2018-11-07
ERR2864272	2018-11-07
ERR2864236	2018-11-07
ERR2864260	2018-11-07
ERR2864294	2018-11-07
ERR2864223	2018-11-07
ERR2864220	2018-11-07
ERR2864243	2018-11-07
ERR2864286	2018-11-07
ERR2864293	2018-11-07
ERR2864283	2018-11-07
ERR2864227	2018-11-07
ERR2864271	2018-11-07
ERR2864229	2018-11-07
ERR2864275	2018-11-07
ERR2864253	2018-11-07
ERR2864268	2018-11-07
ERR2864226	2018-11-07
ERR2864255	2018-11-07
ERR2864245	2018-11-07
ERR2864228	2018-11-07
ERR2864232	2018-11-07
ERR2864258	2018-11-07
ERR2864273	2018-11-07
ERR2864285	2018-11-07
ERR2864241	2018-11-07
ERR2864269	2018-11-07
ERR2864237	2018-11-07
ERR2864262	2018-11-07
ERR2864222	2018-11-07
ERR2864230	2018-11-07
ERR2864251	2018-11-07
ERR2864280	2018-11-07
ERR2864266	2018-11-07
ERR2864282	2018-11-07
ERR2864274	2018-11-07
ERR2864287	2018-11-07
ERR2864284	2018-11-07
ERR2864281	2018-11-07
ERR757145	2015-02-12
ERR757146	2015-02-12
ERR757147	2015-02-12
ERR757148	2015-02-12
SAMEA3231528	2015-02-12
SAMEA3231528	2015-04-09
SAMEA3231528	2015-02-16
ERR757150	2015-02-12
ERR757151	2015-02-12
ERR757159	2015-02-12
ERR757160	2015-02-12
ERR757161	2015-02-12
ERR757152	2015-02-12
ERR757162	2015-02-12
ERR757163	2015-02-12
ERR757164	2015-02-12
ERR757165	2015-02-12
ERR757166	2015-02-12
ERR757167	2015-02-12
ERR757168	2015-02-12
ERR757169	2015-02-12
ERR757170	2015-02-12
ERR757171	2015-02-12
ERR757172	2015-02-12
ERR757173	2015-02-12
ERR757174	2015-02-12
ERR757175	2015-02-12
ERR757176	2015-02-12
ERR757178	2015-02-12
ERR757179	2015-02-12
ERR757180	2015-02-12
ERR757181	2015-02-12
ERR757182	2015-02-12
ERR757183	2015-02-12
ERR757184	2015-02-12
ERR757185	2015-02-12
ERR757186	2015-02-12
ERR757187	2015-02-12
ERR757188	2015-02-12
ERR757189	2015-02-12
ERR760809	2015-02-18
ERR760810	2015-02-18
ERR760811	2015-02-18
ERR760812	2015-02-18
ERR760813	2015-02-18
ERR760814	2015-02-18
ERR760815	2015-02-18
ERR760816	2015-02-18
ERR760817	2015-02-18
ERR760818	2015-02-18
ERR760819	2015-02-18
ERR760820	2015-02-18
ERR760821	2015-02-18
ERR760822	2015-02-18
ERR760823	2015-02-18
ERR760824	2015-02-18
ERR760825	2015-02-18
ERR760826	2015-02-18
ERR760827	2015-02-18
ERR760828	2015-02-18
ERR760829	2015-02-18
ERR760830	2015-02-18
ERR760831	2015-02-18
ERR760832	2015-02-18
ERR760833	2015-02-18
ERR760834	2015-02-18
ERR760835	2015-02-18
ERR760836	2015-02-18
ERR760837	2015-02-18
ERR760838	2015-02-18
ERR760839	2015-02-18
ERR760840	2015-02-18
ERR760841	2015-02-18
ERR760842	2015-02-18
ERR760843	2015-02-18
ERR760844	2015-02-18
ERR760845	2015-02-18
ERR760846	2015-02-18
ERR760847	2015-02-18
ERR760848	2015-02-18
ERR760849	2015-02-18
ERR760850	2015-02-18
ERR760851	2015-02-18
ERR760852	2015-02-18
ERR760853	2015-02-18
ERR760854	2015-02-18
ERR760855	2015-02-18
ERR760856	2015-02-18
ERR760857	2015-02-18
ERR760858	2015-02-18
ERR760859	2015-02-18
ERR760860	2015-02-18
ERR760861	2015-02-18
ERR760862	2015-02-18
ERR760863	2015-02-18
ERR760864	2015-02-18
ERR760865	2015-02-18
ERR760866	2015-02-18
ERR760867	2015-02-18
ERR760868	2015-02-18
ERR760869	2015-02-18
ERR760870	2015-02-18
ERR760871	2015-02-18
ERR760872	2015-02-18
ERR760873	2015-02-18
ERR760874	2015-02-18
ERR760875	2015-02-18
ERR760876	2015-02-18
ERR760878	2015-02-18
ERR760879	2015-02-18
ERR760880	2015-02-18
ERR760881	2015-02-18
ERR760882	2015-02-18
ERR760883	2015-02-18
ERR760884	2015-02-18
ERR760885	2015-02-18
ERR760886	2015-02-18
ERR760887	2015-02-18
ERR760595	2015-02-17
ERR760596	2015-02-17
ERR760597	2015-02-17
ERR760598	2015-02-17
ERR760599	2015-02-17
ERR760600	2015-02-17
ERR760601	2015-02-17
ERR760602	2015-02-17
ERR760603	2015-02-17
ERR760604	2015-02-17
ERR760605	2015-02-17
ERR760607	2015-02-17
ERR760608	2015-02-17
ERR760609	2015-02-17
ERR760610	2015-02-17
ERR760611	2015-02-17
ERR760612	2015-02-17
ERR760731	2015-02-18
ERR760732	2015-02-18
ERR760734	2015-02-18
ERR760735	2015-02-18
ERR760736	2015-02-18
ERR760737	2015-02-18
ERR760738	2015-02-18
ERR760739	2015-02-18
ERR760740	2015-02-18
ERR760741	2015-02-18
ERR760742	2015-02-18
ERR760743	2015-02-18
ERR760744	2015-02-18
ERR760745	2015-02-18
ERR760746	2015-02-18
ERR760747	2015-02-18
ERR760748	2015-02-18
ERR760749	2015-02-18
ERR760750	2015-02-18
ERR760751	2015-02-18
ERR760752	2015-02-18
ERR760753	2015-02-18
ERR760754	2015-02-18
ERR760755	2015-02-18
ERR760756	2015-02-18
ERR760757	2015-02-18
ERR760758	2015-02-18
ERR760759	2015-02-18
ERR760760	2015-02-18
ERR760761	2015-02-18
ERR760762	2015-02-18
ERR760763	2015-02-18
ERR760764	2015-02-18
ERR760765	2015-02-18
ERR760766	2015-02-18
ERR760767	2015-02-18
ERR760768	2015-02-18
ERR762352	2015-02-18
ERR760778	2015-02-18
ERR760779	2015-02-18
ERR760781	2015-02-18
ERR760782	2015-02-18
ERR760783	2015-02-18
ERR760784	2015-02-18
ERR760785	2015-02-18
ERR760786	2015-02-18
ERR760787	2015-02-18
ERR760788	2015-02-18
ERR760789	2015-02-18
ERR760790	2015-02-18
ERR760791	2015-02-18
ERR760792	2015-02-18
ERR760793	2015-02-18
ERR760794	2015-02-18
ERR760795	2015-02-18
ERR760796	2015-02-18
ERR760797	2015-02-18
ERR760798	2015-02-18
ERR762353	2015-02-18
ERR760799	2015-02-18
ERR760800	2015-02-18
ERR760801	2015-02-18
ERR760802	2015-02-18
ERR760803	2015-02-18
ERR760888	2015-02-18
ERR760889	2015-02-18
ERR760890	2015-02-18
ERR760891	2015-02-18
ERR760892	2015-02-18
ERR760893	2015-02-18
ERR760894	2015-02-18
ERR760895	2015-02-18
ERR760896	2015-02-18
ERR760897	2015-02-18
ERR760899	2015-02-18
ERR760900	2015-02-18
ERR760901	2015-02-18
ERR760902	2015-02-18
ERR760903	2015-02-18
ERR760904	2015-02-18
ERR760905	2015-02-18
ERR760906	2015-02-18
ERR760907	2015-02-18
ERR760908	2015-02-18
ERR760909	2015-02-18
ERR760910	2015-02-18
ERR760911	2015-02-18
ERR760912	2015-02-18
ERR760913	2015-02-18
ERR760915	2015-02-18
ERR760916	2015-02-18
ERR760917	2015-02-18
ERR760918	2015-02-18
ERR760919	2015-02-18
ERR760920	2015-02-18
ERR760921	2015-02-18
ERR760922	2015-02-18
ERR760923	2015-02-18
ERR760924	2015-02-18
ERR760925	2015-02-18
ERR760926	2015-02-18
ERR760927	2015-02-18
ERR751749	2015-02-03
ERR768026	2015-02-24
ERR751827	2015-02-03
ERR751909	2015-02-03
ERR718496	2015-01-08
ERR751673	2015-02-03
ERR718212	2015-01-08
ERR718292	2015-01-08
ERR752118	2015-02-03
ERR718470	2015-01-08
ERR751830	2015-02-03
ERR752106	2015-02-03
ERR718293	2015-01-08
ERR718426	2015-01-08
ERR751963	2015-02-03
ERR752254	2015-02-03
ERR718490	2015-01-08
ERR752120	2015-02-03
ERR751946	2015-02-03
ERR752077	2015-02-03
ERR751910	2015-02-03
ERR718312	2015-01-08
ERR718347	2015-01-08
ERR718338	2015-01-08
ERR718321	2015-01-08
ERR751843	2015-02-03
ERR718511	2015-01-08
ERR751953	2015-02-03
ERR751856	2015-02-03
ERR718398	2015-01-08
ERR751980	2015-02-03
ERR718510	2015-01-08
ERR768042	2015-02-24
ERR752089	2015-02-03
ERR751848	2015-02-03
ERR751849	2015-02-03
ERR751954	2015-02-03
ERR751944	2015-02-03
ERR718305	2015-01-08
ERR768041	2015-02-24
ERR718358	2015-01-08
ERR718235	2015-01-08
ERR718219	2015-01-08
ERR752291	2015-02-03
ERR718213	2015-01-08
ERR718226	2015-01-08
ERR718240	2015-01-08
ERR752100	2015-02-03
ERR718519	2015-01-08
ERR718221	2015-01-08
ERR752098	2015-02-03
ERR751818	2015-02-03
ERR751934	2015-02-03
ERR752095	2015-02-03
ERR768036	2015-02-24
ERR751855	2015-02-03
ERR718346	2015-01-08
ERR752249	2015-02-03
ERR718530	2015-01-08
ERR718365	2015-01-08
ERR718373	2015-01-08
ERR751981	2015-02-03
ERR718461	2015-01-08
ERR718415	2015-01-08
ERR718466	2015-01-08
ERR718348	2015-01-08
ERR718314	2015-01-08
ERR751869	2015-02-03
ERR751970	2015-02-03
ERR718406	2015-01-08
ERR752103	2015-02-03
ERR718313	2015-01-08
ERR718252	2015-01-08
ERR751920	2015-02-03
ERR718506	2015-01-08
ERR718308	2015-01-08
ERR846993	2015-04-08
ERR751911	2015-02-03
ERR718467	2015-01-08
ERR718387	2015-01-08
ERR775796	2015-03-03
ERR751968	2015-02-03
ERR718472	2015-01-08
ERR718257	2015-01-08
ERR767983	2015-02-24
ERR718471	2015-01-08
ERR751904	2015-02-03
ERR718258	2015-01-08
ERR718253	2015-01-08
ERR718256	2015-01-08
ERR718255	2015-01-08
ERR718254	2015-01-08
ERR775753	2015-03-03
ERR751999	2015-02-03
ERR718343	2015-01-08
ERR718323	2015-01-08
ERR718333	2015-01-08
ERR718494	2015-01-08
ERR718317	2015-01-08
ERR718505	2015-01-08
ERR752111	2015-02-03
ERR718537	2015-01-08
ERR751744	2015-02-03
ERR752114	2015-02-03
ERR718326	2015-01-08
ERR718336	2015-01-08
ERR718361	2015-01-08
ERR718380	2015-01-08
ERR767985	2015-02-24
ERR718427	2015-01-08
ERR751853	2015-02-03
ERR752107	2015-02-03
ERR751982	2015-02-03
ERR718290	2015-01-08
ERR718541	2015-01-08
ERR718385	2015-01-08
ERR718370	2015-01-08
ERR751772	2015-02-03
ERR718503	2015-01-08
ERR751835	2015-02-03
ERR751836	2015-02-03
ERR718525	2015-01-08
ERR775793	2015-03-03
ERR718379	2015-01-08
ERR718521	2015-01-08
ERR752091	2015-02-03
ERR718218	2015-01-08
ERR718542	2015-01-08
ERR768032	2015-02-24
ERR768043	2015-02-24
ERR752105	2015-02-03
ERR751935	2015-02-03
ERR718404	2015-01-08
ERR751867	2015-02-03
ERR775754	2015-03-03
ERR751972	2015-02-03
ERR752064	2015-02-03
ERR751938	2015-02-03
ERR775755	2015-03-03
ERR751688	2015-02-03
ERR718330	2015-01-08
ERR718357	2015-01-08
ERR718366	2015-01-08
ERR751983	2015-02-03
ERR751937	2015-02-03
ERR751966	2015-02-03
ERR751889	2015-02-03
ERR751929	2015-02-03
ERR718497	2015-01-08
ERR718524	2015-01-08
ERR752255	2015-02-03
ERR751907	2015-02-03
ERR718451	2015-01-08
ERR718460	2015-01-08
ERR718477	2015-01-08
ERR718495	2015-01-08
ERR752104	2015-02-03
ERR767957	2015-02-24
ERR751882	2015-02-03
ERR752238	2015-02-03
ERR751825	2015-02-03
ERR718337	2015-01-08
ERR718356	2015-01-08
ERR718319	2015-01-08
ERR751845	2015-02-03
ERR751642	2015-02-03
ERR751885	2015-02-03
ERR718341	2015-01-08
ERR751922	2015-02-03
ERR718481	2015-01-08
ERR718251	2015-01-08
ERR718476	2015-01-08
ERR718493	2015-01-08
ERR718444	2015-01-08
ERR751872	2015-02-03
ERR718350	2015-01-08
ERR718367	2015-01-08
ERR718482	2015-01-08
ERR751940	2015-02-03
ERR751930	2015-02-03
ERR751833	2015-02-03
ERR718363	2015-01-08
ERR751969	2015-02-03
ERR751973	2015-02-03
ERR718193	2015-01-08
ERR718222	2015-01-08
ERR718545	2015-01-08
ERR751984	2015-02-03
ERR751932	2015-02-03
ERR718423	2015-01-08
ERR718544	2015-01-08
ERR718546	2015-01-08
ERR718424	2015-01-08
ERR751964	2015-02-03
ERR775756	2015-03-03
ERR718339	2015-01-08
ERR718331	2015-01-08
ERR718429	2015-01-08
ERR751948	2015-02-03
ERR751971	2015-02-03
ERR751949	2015-02-03
ERR775757	2015-03-03
ERR718475	2015-01-08
ERR718523	2015-01-08
ERR718501	2015-01-08
ERR718474	2015-01-08
ERR718327	2015-01-08
ERR718548	2015-01-08
ERR718543	2015-01-08
ERR718311	2015-01-08
ERR775792	2015-03-03
ERR751941	2015-02-03
ERR751979	2015-02-03
ERR718214	2015-01-08
ERR718320	2015-01-08
ERR718549	2015-01-08
ERR718536	2015-01-08
ERR718206	2015-01-08
ERR718200	2015-01-08
ERR718227	2015-01-08
ERR718438	2015-01-08
ERR768045	2015-02-24
ERR718202	2015-01-08
ERR751883	2015-02-03
ERR718332	2015-01-08
ERR751897	2015-02-03
ERR718304	2015-01-08
ERR718351	2015-01-08
ERR718340	2015-01-08
ERR751754	2015-02-03
ERR752119	2015-02-03
ERR751676	2015-02-03
ERR718322	2015-01-08
ERR718372	2015-01-08
ERR718295	2015-01-08
ERR775791	2015-03-03
ERR752113	2015-02-03
ERR718238	2015-01-08
ERR718342	2015-01-08
ERR718529	2015-01-08
ERR751958	2015-02-03
ERR718279	2015-01-08
ERR718239	2015-01-08
ERR718234	2015-01-08
ERR751903	2015-02-03
ERR718532	2015-01-08
ERR751888	2015-02-03
ERR718353	2015-01-08
ERR751781	2015-02-03
ERR718386	2015-01-08
ERR718298	2015-01-08
ERR718377	2015-01-08
ERR718296	2015-01-08
ERR718383	2015-01-08
ERR718242	2015-01-08
ERR751692	2015-02-03
ERR751684	2015-02-03
ERR752235	2015-02-03
ERR752246	2015-02-03
ERR718452	2015-01-08
ERR718315	2015-01-08
ERR718374	2015-01-08
ERR752242	2015-02-03
ERR718328	2015-01-08
ERR751947	2015-02-03
ERR718324	2015-01-08
ERR718381	2015-01-08
ERR718420	2015-01-08
ERR752245	2015-02-03
ERR751985	2015-02-03
ERR718352	2015-01-08
ERR752243	2015-02-03
ERR752086	2015-02-03
ERR768037	2015-02-24
ERR718335	2015-01-08
ERR718355	2015-01-08
ERR767977	2015-02-24
ERR718483	2015-01-08
ERR752085	2015-02-03
ERR768011	2015-02-24
ERR752252	2015-02-03
ERR718547	2015-01-08
ERR767967	2015-02-24
ERR751844	2015-02-03
ERR751924	2015-02-03
ERR768007	2015-02-24
ERR752241	2015-02-03
ERR718344	2015-01-08
ERR751823	2015-02-03
ERR752099	2015-02-03
ERR752244	2015-02-03
ERR718484	2015-01-08
ERR767963	2015-02-24
ERR751854	2015-02-03
ERR767964	2015-02-24
ERR718465	2015-01-08
ERR718249	2015-01-08
ERR752094	2015-02-03
ERR718464	2015-01-08
ERR718468	2015-01-08
ERR751841	2015-02-03
ERR751683	2015-02-03
ERR718250	2015-01-08
ERR752236	2015-02-03
ERR718515	2015-01-08
ERR767966	2015-02-24
ERR768024	2015-02-24
ERR718264	2015-01-08
ERR775790	2015-03-03
ERR718267	2015-01-08
ERR751905	2015-02-03
ERR752253	2015-02-03
ERR751974	2015-02-03
ERR718269	2015-01-08
ERR718502	2015-01-08
ERR775758	2015-03-03
ERR751689	2015-02-03
ERR768025	2015-02-24
ERR752179	2015-02-03
ERR718265	2015-01-08
ERR768033	2015-02-24
ERR768034	2015-02-24
ERR751986	2015-02-03
ERR768023	2015-02-24
ERR768022	2015-02-24
ERR718270	2015-01-08
ERR718405	2015-01-08
ERR751987	2015-02-03
ERR718375	2015-01-08
ERR751926	2015-02-03
ERR751977	2015-02-03
ERR718302	2015-01-08
ERR718266	2015-01-08
ERR718318	2015-01-08
ERR751939	2015-02-03
ERR751832	2015-02-03
ERR718263	2015-01-08
ERR752247	2015-02-03
ERR751988	2015-02-03
ERR718422	2015-01-08
ERR752290	2015-02-03
ERR718500	2015-01-08
ERR752116	2015-02-03
ERR751884	2015-02-03
ERR751635	2015-02-03
ERR718349	2015-01-08
ERR718445	2015-01-08
ERR718291	2015-01-08
ERR751955	2015-02-03
ERR752117	2015-02-03
ERR752231	2015-02-03
ERR752240	2015-02-03
ERR718512	2015-01-08
ERR752239	2015-02-03
ERR718458	2015-01-08
ERR751919	2015-02-03
ERR775759	2015-03-03
ERR752261	2015-02-03
ERR718522	2015-01-08
ERR751945	2015-02-03
ERR768013	2015-02-24
ERR768029	2015-02-24
ERR718237	2015-01-08
ERR718204	2015-01-08
ERR718449	2015-01-08
ERR718551	2015-01-08
ERR718526	2015-01-08
ERR768031	2015-02-24
ERR768048	2015-02-24
ERR768051	2015-02-24
ERR718216	2015-01-08
ERR718362	2015-01-08
ERR718553	2015-01-08
ERR718210	2015-01-08
ERR718384	2015-01-08
ERR751674	2015-02-03
ERR718556	2015-01-08
ERR752217	2015-02-03
ERR718316	2015-01-08
ERR718289	2015-01-08
ERR751682	2015-02-03
ERR718236	2015-01-08
ERR718442	2015-01-08
ERR718554	2015-01-08
ERR718382	2015-01-08
ERR718435	2015-01-08
ERR718371	2015-01-08
ERR718555	2015-01-08
ERR751675	2015-02-03
ERR768027	2015-02-24
ERR718360	2015-01-08
ERR718531	2015-01-08
ERR752115	2015-02-03
ERR775803	2015-03-03
ERR718310	2015-01-08
ERR718299	2015-01-08
ERR718345	2015-01-08
ERR752287	2015-02-03
ERR718307	2015-01-08
ERR718309	2015-01-08
ERR718205	2015-01-08
ERR718504	2015-01-08
ERR718498	2015-01-08
ERR718533	2015-01-08
ERR718516	2015-01-08
ERR718509	2015-01-08
ERR718539	2015-01-08
ERR752148	2015-02-03
ERR718535	2015-01-08
ERR718527	2015-01-08
ERR752109	2015-02-03
ERR718230	2015-01-08
ERR768030	2015-02-24
ERR752093	2015-02-03
ERR718520	2015-01-08
ERR718508	2015-01-08
ERR768028	2015-02-24
ERR768046	2015-02-24
ERR718196	2015-01-08
ERR752020	2015-02-03
ERR768047	2015-02-24
ERR718225	2015-01-08
ERR752166	2015-02-03
ERR718392	2015-01-08
ERR718192	2015-01-08
ERR752041	2015-02-03
ERR718231	2015-01-08
ERR751842	2015-02-03
ERR718439	2015-01-08
ERR751850	2015-02-03
ERR718462	2015-01-08
ERR718393	2015-01-08
ERR718534	2015-01-08
ERR718558	2015-01-08
ERR718389	2015-01-08
ERR767969	2015-02-24
ERR775760	2015-03-03
ERR718401	2015-01-08
ERR751640	2015-02-03
ERR752279	2015-02-03
ERR752278	2015-02-03
ERR718557	2015-01-08
ERR752078	2015-02-03
ERR718559	2015-01-08
ERR767971	2015-02-24
ERR718364	2015-01-08
ERR718453	2015-01-08
ERR718485	2015-01-08
ERR718489	2015-01-08
ERR718334	2015-01-08
ERR751866	2015-02-03
ERR718245	2015-01-08
ERR751864	2015-02-03
ERR751936	2015-02-03
ERR768049	2015-02-24
ERR718246	2015-01-08
ERR752164	2015-02-03
ERR718469	2015-01-08
ERR718243	2015-01-08
ERR718388	2015-01-08
ERR718400	2015-01-08
ERR775789	2015-03-03
ERR768044	2015-02-24
ERR718244	2015-01-08
ERR718410	2015-01-08
ERR718473	2015-01-08
ERR751862	2015-02-03
ERR718517	2015-01-08
ERR718538	2015-01-08
ERR751840	2015-02-03
ERR718300	2015-01-08
ERR718417	2015-01-08
ERR718408	2015-01-08
ERR752000	2015-02-03
ERR751838	2015-02-03
ERR768050	2015-02-24
ERR718463	2015-01-08
ERR768039	2015-02-24
ERR718260	2015-01-08
ERR718259	2015-01-08
ERR751834	2015-02-03
ERR767996	2015-02-24
ERR718418	2015-01-08
ERR718560	2015-01-08
ERR751950	2015-02-03
ERR752232	2015-02-03
ERR751636	2015-02-03
ERR751730	2015-02-03
ERR752273	2015-02-03
ERR752270	2015-02-03
ERR752275	2015-02-03
ERR751698	2015-02-03
ERR751822	2015-02-03
ERR718447	2015-01-08
ERR718433	2015-01-08
ERR751990	2015-02-03
ERR752110	2015-02-03
ERR718248	2015-01-08
ERR768038	2015-02-24
ERR718272	2015-01-08
ERR718284	2015-01-08
ERR767976	2015-02-24
ERR718271	2015-01-08
ERR718262	2015-01-08
ERR751638	2015-02-03
ERR718285	2015-01-08
ERR718518	2015-01-08
ERR718486	2015-01-08
ERR768040	2015-02-24
ERR718487	2015-01-08
ERR718416	2015-01-08
ERR751880	2015-02-03
ERR718409	2015-01-08
ERR718507	2015-01-08
ERR775797	2015-03-03
ERR846994	2015-04-08
ERR718430	2015-01-08
ERR718201	2015-01-08
ERR718425	2015-01-08
ERR718528	2015-01-08
ERR767978	2015-02-24
ERR718399	2015-01-08
ERR718407	2015-01-08
ERR718440	2015-01-08
ERR752001	2015-02-03
ERR752257	2015-02-03
ERR751639	2015-02-03
ERR718454	2015-01-08
ERR718446	2015-01-08
ERR751637	2015-02-03
ERR751704	2015-02-03
ERR718513	2015-01-08
ERR718431	2015-01-08
ERR752260	2015-02-03
ERR751733	2015-02-03
ERR752225	2015-02-03
ERR752112	2015-02-03
ERR751702	2015-02-03
ERR768002	2015-02-24
ERR751912	2015-02-03
ERR751685	2015-02-03
ERR767972	2015-02-24
ERR718223	2015-01-08
ERR718233	2015-01-08
ERR752068	2015-02-03
ERR767995	2015-02-24
ERR718228	2015-01-08
ERR752262	2015-02-03
ERR718550	2015-01-08
ERR718199	2015-01-08
ERR718220	2015-01-08
ERR718211	2015-01-08
ERR768014	2015-02-24
ERR718209	2015-01-08
ERR752209	2015-02-03
ERR718195	2015-01-08
ERR718194	2015-01-08
ERR752264	2015-02-03
ERR751789	2015-02-03
ERR718198	2015-01-08
ERR751837	2015-02-03
ERR752019	2015-02-03
ERR718208	2015-01-08
ERR751791	2015-02-03
ERR718457	2015-01-08
ERR751847	2015-02-03
ERR752108	2015-02-03
ERR768035	2015-02-24
ERR775798	2015-03-03
ERR767968	2015-02-24
ERR752017	2015-02-03
ERR752265	2015-02-03
ERR752266	2015-02-03
ERR751874	2015-02-03
ERR718402	2015-01-08
ERR752268	2015-02-03
ERR752065	2015-02-03
ERR718540	2015-01-08
ERR751643	2015-02-03
ERR751879	2015-02-03
ERR752234	2015-02-03
ERR752267	2015-02-03
ERR775761	2015-03-03
ERR751991	2015-02-03
ERR775799	2015-03-03
ERR752274	2015-02-03
ERR752272	2015-02-03
ERR718448	2015-01-08
ERR752058	2015-02-03
ERR752276	2015-02-03
ERR775762	2015-03-03
ERR752102	2015-02-03
ERR752269	2015-02-03
ERR718434	2015-01-08
ERR718514	2015-01-08
ERR752258	2015-02-03
ERR752227	2015-02-03
ERR751787	2015-02-03
ERR752233	2015-02-03
ERR752263	2015-02-03
ERR751796	2015-02-03
ERR767998	2015-02-24
ERR751776	2015-02-03
ERR752049	2015-02-03
ERR752092	2015-02-03
ERR751795	2015-02-03
ERR751820	2015-02-03
ERR718441	2015-01-08
ERR718432	2015-01-08
ERR718397	2015-01-08
ERR751740	2015-02-03
ERR752226	2015-02-03
ERR752059	2015-02-03
ERR752224	2015-02-03
ERR751764	2015-02-03
ERR751746	2015-02-03
ERR752230	2015-02-03
ERR718491	2015-01-08
ERR751652	2015-02-03
ERR751743	2015-02-03
ERR751773	2015-02-03
ERR751755	2015-02-03
ERR718283	2015-01-08
ERR751650	2015-02-03
ERR775778	2015-03-03
ERR752259	2015-02-03
ERR751775	2015-02-03
ERR751647	2015-02-03
ERR775779	2015-03-03
ERR752021	2015-02-03
ERR718492	2015-01-08
ERR718455	2015-01-08
ERR751747	2015-02-03
ERR718562	2015-01-08
ERR718563	2015-01-08
ERR718419	2015-01-08
ERR718275	2015-01-08
ERR752053	2015-02-03
ERR752040	2015-02-03
ERR752271	2015-02-03
ERR752060	2015-02-03
ERR718561	2015-01-08
ERR752030	2015-02-03
ERR718281	2015-01-08
ERR767992	2015-02-24
ERR752036	2015-02-03
ERR751851	2015-02-03
ERR752042	2015-02-03
ERR752251	2015-02-03
ERR718261	2015-01-08
ERR752002	2015-02-03
ERR718278	2015-01-08
ERR718368	2015-01-08
ERR718277	2015-01-08
ERR718359	2015-01-08
ERR752031	2015-02-03
ERR751813	2015-02-03
ERR751812	2015-02-03
ERR751727	2015-02-03
ERR752035	2015-02-03
ERR751942	2015-02-03
ERR751918	2015-02-03
ERR718286	2015-01-08
ERR718280	2015-01-08
ERR768018	2015-02-24
ERR718282	2015-01-08
ERR718276	2015-01-08
ERR718414	2015-01-08
ERR718306	2015-01-08
ERR751801	2015-02-03
ERR751943	2015-02-03
ERR718273	2015-01-08
ERR768006	2015-02-24
ERR718274	2015-01-08
ERR752069	2015-02-03
ERR751916	2015-02-03
ERR751697	2015-02-03
ERR752028	2015-02-03
ERR751992	2015-02-03
ERR751960	2015-02-03
ERR718325	2015-01-08
ERR752074	2015-02-03
ERR775763	2015-03-03
ERR751870	2015-02-03
ERR775764	2015-03-03
ERR846992	2015-04-08
ERR775765	2015-03-03
ERR775766	2015-03-03
ERR846998	2015-04-08
ERR752214	2015-02-03
ERR751902	2015-02-03
ERR751957	2015-02-03
ERR751873	2015-02-03
ERR752202	2015-02-03
ERR775767	2015-03-03
ERR718354	2015-01-08
ERR751877	2015-02-03
ERR752215	2015-02-03
ERR751881	2015-02-03
ERR718369	2015-01-08
ERR751962	2015-02-03
ERR752250	2015-02-03
ERR751906	2015-02-03
ERR775783	2015-03-03
ERR751868	2015-02-03
ERR718488	2015-01-08
ERR751895	2015-02-03
ERR752213	2015-02-03
ERR775795	2015-03-03
ERR718287	2015-01-08
ERR751669	2015-02-03
ERR751901	2015-02-03
ERR751762	2015-02-03
ERR718297	2015-01-08
ERR718241	2015-01-08
ERR751875	2015-02-03
ERR751878	2015-02-03
ERR752084	2015-02-03
ERR751758	2015-02-03
ERR718288	2015-01-08
ERR751805	2015-02-03
ERR751741	2015-02-03
ERR718224	2015-01-08
ERR751779	2015-02-03
ERR752026	2015-02-03
ERR751710	2015-02-03
ERR768015	2015-02-24
ERR751917	2015-02-03
ERR752032	2015-02-03
ERR752037	2015-02-03
ERR751816	2015-02-03
ERR752048	2015-02-03
ERR752016	2015-02-03
ERR751806	2015-02-03
ERR751811	2015-02-03
ERR752043	2015-02-03
ERR751810	2015-02-03
ERR751799	2015-02-03
ERR718229	2015-01-08
ERR752025	2015-02-03
ERR751815	2015-02-03
ERR751993	2015-02-03
ERR752039	2015-02-03
ERR718203	2015-01-08
ERR752047	2015-02-03
ERR718217	2015-01-08
ERR751705	2015-02-03
ERR752038	2015-02-03
ERR751802	2015-02-03
ERR751809	2015-02-03
ERR751803	2015-02-03
ERR751706	2015-02-03
ERR718215	2015-01-08
ERR775794	2015-03-03
ERR718207	2015-01-08
ERR751807	2015-02-03
ERR751708	2015-02-03
ERR718197	2015-01-08
ERR752015	2015-02-03
ERR751814	2015-02-03
ERR751717	2015-02-03
ERR752061	2015-02-03
ERR846997	2015-04-08
ERR751760	2015-02-03
ERR751707	2015-02-03
ERR751777	2015-02-03
ERR751726	2015-02-03
ERR751793	2015-02-03
ERR751782	2015-02-03
ERR751712	2015-02-03
ERR767984	2015-02-24
ERR752052	2015-02-03
ERR752003	2015-02-03
ERR767993	2015-02-24
ERR751756	2015-02-03
ERR751778	2015-02-03
ERR751751	2015-02-03
ERR752022	2015-02-03
ERR751752	2015-02-03
ERR751736	2015-02-03
ERR751737	2015-02-03
ERR752056	2015-02-03
ERR751734	2015-02-03
ERR718479	2015-01-08
ERR718329	2015-01-08
ERR752051	2015-02-03
ERR751748	2015-02-03
ERR767986	2015-02-24
ERR751768	2015-02-03
ERR718232	2015-01-08
ERR752055	2015-02-03
ERR751771	2015-02-03
ERR751797	2015-02-03
ERR751735	2015-02-03
ERR751857	2015-02-03
ERR751788	2015-02-03
ERR751753	2015-02-03
ERR751780	2015-02-03
ERR751731	2015-02-03
ERR751728	2015-02-03
ERR718376	2015-01-08
ERR752050	2015-02-03
ERR751794	2015-02-03
ERR718247	2015-01-08
ERR775768	2015-03-03
ERR751759	2015-02-03
ERR751784	2015-02-03
ERR752070	2015-02-03
ERR775769	2015-03-03
ERR775770	2015-03-03
ERR751786	2015-02-03
ERR752072	2015-02-03
ERR768005	2015-02-24
ERR775800	2015-03-03
ERR751783	2015-02-03
ERR751824	2015-02-03
ERR767989	2015-02-24
ERR775771	2015-03-03
ERR752073	2015-02-03
ERR751785	2015-02-03
ERR718378	2015-01-08
ERR751819	2015-02-03
ERR752090	2015-02-03
ERR775780	2015-03-03
ERR751817	2015-02-03
ERR751839	2015-02-03
ERR751861	2015-02-03
ERR751680	2015-02-03
ERR718421	2015-01-08
ERR718456	2015-01-08
ERR775772	2015-03-03
ERR775787	2015-03-03
ERR751876	2015-02-03
ERR751678	2015-02-03
ERR751928	2015-02-03
ERR752248	2015-02-03
ERR751921	2015-02-03
ERR718396	2015-01-08
ERR751961	2015-02-03
ERR751871	2015-02-03
ERR718390	2015-01-08
ERR752067	2015-02-03
ERR751892	2015-02-03
ERR752097	2015-02-03
ERR752088	2015-02-03
ERR767988	2015-02-24
ERR752125	2015-02-03
ERR718443	2015-01-08
ERR752081	2015-02-03
ERR775773	2015-03-03
ERR751858	2015-02-03
ERR751662	2015-02-03
ERR718437	2015-01-08
ERR752063	2015-02-03
ERR751641	2015-02-03
ERR768004	2015-02-24
ERR775774	2015-03-03
ERR768010	2015-02-24
ERR751829	2015-02-03
ERR775781	2015-03-03
ERR752121	2015-02-03
ERR751644	2015-02-03
ERR751790	2015-02-03
ERR751852	2015-02-03
ERR752075	2015-02-03
ERR752076	2015-02-03
ERR718428	2015-01-08
ERR752288	2015-02-03
ERR718394	2015-01-08
ERR752124	2015-02-03
ERR751821	2015-02-03
ERR752071	2015-02-03
ERR751792	2015-02-03
ERR768000	2015-02-24
ERR751738	2015-02-03
ERR768001	2015-02-24
ERR751887	2015-02-03
ERR718403	2015-01-08
ERR718411	2015-01-08
ERR775805	2015-03-03
ERR751994	2015-02-03
ERR775788	2015-03-03
ERR751965	2015-02-03
ERR751899	2015-02-03
ERR751923	2015-02-03
ERR751995	2015-02-03
ERR718413	2015-01-08
ERR718412	2015-01-08
ERR751679	2015-02-03
ERR751908	2015-02-03
ERR752083	2015-02-03
ERR751931	2015-02-03
ERR751886	2015-02-03
ERR775785	2015-03-03
ERR718459	2015-01-08
ERR751860	2015-02-03
ERR751681	2015-02-03
ERR775775	2015-03-03
ERR718450	2015-01-08
ERR775784	2015-03-03
ERR752062	2015-02-03
ERR752101	2015-02-03
ERR752066	2015-02-03
ERR767965	2015-02-24
ERR751996	2015-02-03
ERR751677	2015-02-03
ERR718395	2015-01-08
ERR752256	2015-02-03
ERR718294	2015-01-08
ERR751664	2015-02-03
ERR751997	2015-02-03
ERR751831	2015-02-03
ERR718391	2015-01-08
ERR751672	2015-02-03
ERR751863	2015-02-03
ERR718436	2015-01-08
ERR751927	2015-02-03
ERR751896	2015-02-03
ERR775786	2015-03-03
ERR752096	2015-02-03
ERR752237	2015-02-03
ERR775776	2015-03-03
ERR751956	2015-02-03
ERR751925	2015-02-03
ERR751711	2015-02-03
ERR775777	2015-03-03
ERR751703	2015-02-03
ERR751671	2015-02-03
ERR751723	2015-02-03
ERR751890	2015-02-03
ERR752044	2015-02-03
ERR752014	2015-02-03
ERR752029	2015-02-03
ERR718303	2015-01-08
ERR752004	2015-02-03
ERR751719	2015-02-03
ERR751722	2015-02-03
ERR718301	2015-01-08
ERR718478	2015-01-08
ERR718480	2015-01-08
ERR751713	2015-02-03
ERR751721	2015-02-03
ERR751714	2015-02-03
ERR751724	2015-02-03
ERR751715	2015-02-03
ERR751725	2015-02-03
ERR751716	2015-02-03
ERR768017	2015-02-24
ERR752005	2015-02-03
ERR768019	2015-02-24
ERR752018	2015-02-03
ERR751720	2015-02-03
ERR752046	2015-02-03
ERR751654	2015-02-03
ERR751655	2015-02-03
ERR752033	2015-02-03
ERR752013	2015-02-03
ERR767987	2015-02-24
ERR767997	2015-02-24
ERR751649	2015-02-03
ERR751914	2015-02-03
ERR751951	2015-02-03
ERR768020	2015-02-24
ERR751800	2015-02-03
ERR751808	2015-02-03
ERR752027	2015-02-03
ERR751798	2015-02-03
ERR752045	2015-02-03
ERR767999	2015-02-24
ERR751804	2015-02-03
ERR751913	2015-02-03
ERR751648	2015-02-03
ERR751828	2015-02-03
ERR768016	2015-02-24
ERR768021	2015-02-24
ERR752175	2015-02-03
ERR752283	2015-02-03
ERR751663	2015-02-03
ERR751859	2015-02-03
ERR752087	2015-02-03
ERR751933	2015-02-03
ERR751998	2015-02-03
ERR751826	2015-02-03
ERR768009	2015-02-24
ERR752130	2015-02-03
ERR751846	2015-02-03
ERR752006	2015-02-03
ERR752285	2015-02-03
ERR752135	2015-02-03
ERR752138	2015-02-03
ERR767991	2015-02-24
ERR768008	2015-02-24
ERR752137	2015-02-03
ERR752136	2015-02-03
ERR752139	2015-02-03
ERR752140	2015-02-03
ERR752284	2015-02-03
ERR752128	2015-02-03
ERR846991	2015-04-08
ERR752191	2015-02-03
ERR752126	2015-02-03
ERR751656	2015-02-03
ERR767973	2015-02-24
ERR752007	2015-02-03
ERR752176	2015-02-03
ERR767975	2015-02-24
ERR751659	2015-02-03
ERR752192	2015-02-03
ERR752199	2015-02-03
ERR752190	2015-02-03
ERR752182	2015-02-03
ERR752188	2015-02-03
ERR752195	2015-02-03
ERR751646	2015-02-03
ERR751653	2015-02-03
ERR751665	2015-02-03
ERR751657	2015-02-03
ERR752194	2015-02-03
ERR752193	2015-02-03
ERR752196	2015-02-03
ERR752189	2015-02-03
ERR751666	2015-02-03
ERR767961	2015-02-24
ERR752205	2015-02-03
ERR752281	2015-02-03
ERR752177	2015-02-03
ERR767970	2015-02-24
ERR752181	2015-02-03
ERR752187	2015-02-03
ERR752183	2015-02-03
ERR752008	2015-02-03
ERR752185	2015-02-03
ERR752186	2015-02-03
ERR752184	2015-02-03
ERR752174	2015-02-03
ERR752173	2015-02-03
ERR767960	2015-02-24
ERR752172	2015-02-03
ERR752219	2015-02-03
ERR752146	2015-02-03
ERR752178	2015-02-03
ERR751651	2015-02-03
ERR752180	2015-02-03
ERR752171	2015-02-03
ERR752155	2015-02-03
ERR752157	2015-02-03
ERR752156	2015-02-03
ERR767958	2015-02-24
ERR752147	2015-02-03
ERR752150	2015-02-03
ERR752141	2015-02-03
ERR752131	2015-02-03
ERR752143	2015-02-03
ERR752134	2015-02-03
ERR752152	2015-02-03
ERR752286	2015-02-03
ERR752145	2015-02-03
ERR752144	2015-02-03
ERR752142	2015-02-03
ERR752154	2015-02-03
ERR752153	2015-02-03
ERR752280	2015-02-03
ERR751700	2015-02-03
ERR767982	2015-02-24
ERR752151	2015-02-03
ERR751709	2015-02-03
ERR751696	2015-02-03
ERR767981	2015-02-24
ERR751718	2015-02-03
ERR752220	2015-02-03
ERR767962	2015-02-24
ERR767994	2015-02-24
ERR751693	2015-02-03
ERR751701	2015-02-03
ERR752228	2015-02-03
ERR846996	2015-04-08
ERR751690	2015-02-03
ERR751699	2015-02-03
ERR846995	2015-04-08
ERR767980	2015-02-24
ERR752211	2015-02-03
ERR752222	2015-02-03
ERR751667	2015-02-03
ERR752207	2015-02-03
ERR775782	2015-03-03
ERR767974	2015-02-24
ERR752208	2015-02-03
ERR752197	2015-02-03
ERR752200	2015-02-03
ERR751670	2015-02-03
ERR752216	2015-02-03
ERR751658	2015-02-03
ERR752210	2015-02-03
ERR752206	2015-02-03
ERR752212	2015-02-03
ERR752204	2015-02-03
ERR752198	2015-02-03
ERR752203	2015-02-03
ERR751661	2015-02-03
ERR751668	2015-02-03
ERR751766	2015-02-03
ERR752201	2015-02-03
ERR768003	2015-02-24
ERR752057	2015-02-03
ERR751660	2015-02-03
ERR751770	2015-02-03
ERR751915	2015-02-03
ERR718552	2015-01-08
ERR751769	2015-02-03
ERR751750	2015-02-03
ERR751745	2015-02-03
ERR751757	2015-02-03
ERR751742	2015-02-03
ERR752009	2015-02-03
ERR752023	2015-02-03
ERR752010	2015-02-03
ERR767990	2015-02-24
ERR752024	2015-02-03
ERR751774	2015-02-03
ERR751767	2015-02-03
ERR751976	2015-02-03
ERR751894	2015-02-03
ERR751978	2015-02-03
ERR751967	2015-02-03
ERR767979	2015-02-24
ERR751959	2015-02-03
ERR752123	2015-02-03
ERR751732	2015-02-03
ERR751687	2015-02-03
ERR752218	2015-02-03
ERR751645	2015-02-03
ERR752011	2015-02-03
ERR751691	2015-02-03
ERR751695	2015-02-03
ERR751686	2015-02-03
ERR751694	2015-02-03
ERR752221	2015-02-03
ERR752277	2015-02-03
ERR752223	2015-02-03
ERR752082	2015-02-03
ERR751952	2015-02-03
ERR751891	2015-02-03
ERR751893	2015-02-03
ERR752080	2015-02-03
ERR751900	2015-02-03
ERR752079	2015-02-03
ERR751739	2015-02-03
ERR751763	2015-02-03
ERR751765	2015-02-03
ERR751898	2015-02-03
ERR751761	2015-02-03
ERR752054	2015-02-03
ERR752127	2015-02-03
ERR752122	2015-02-03
ERR752170	2015-02-03
ERR752159	2015-02-03
ERR752129	2015-02-03
ERR752161	2015-02-03
ERR752133	2015-02-03
ERR752282	2015-02-03
ERR752163	2015-02-03
ERR752160	2015-02-03
ERR752168	2015-02-03
ERR752169	2015-02-03
ERR752158	2015-02-03
ERR752167	2015-02-03
ERR752149	2015-02-03
ERR752289	2015-02-03
ERR752165	2015-02-03
ERR767959	2015-02-24
ERR752132	2015-02-03
ERR752162	2015-02-03
SRR4114387	2016-09-07
SRR5481419	2017-04-27
SRR4190350	2016-09-08
SRR5481425	2017-04-27
SRR5481415	2017-04-27
SRR5481424	2017-04-27
SRR4114386	2016-09-07
SRR5481444	2017-04-27
SRR5481418	2017-04-27
SRR4114392	2016-09-07
SRR4114384	2016-09-07
SRR5481421	2017-04-27
SRR5481413	2017-04-27
SRR5481442	2017-04-27
SRR5481417	2017-04-27
SRR5481427	2017-04-27
SRR5481434	2017-04-27
SRR5481441	2017-04-27
SRR4114385	2016-09-07
SRR5481428	2017-04-27
SRR5481437	2017-04-27
SRR5481440	2017-04-27
SRR5481431	2017-04-27
SRR5481429	2017-04-27
SRR5481438	2017-04-27
SRR5481420	2017-04-27
SRR4114388	2016-09-07
SRR5481422	2017-04-27
SRR5481416	2017-04-27
SRR5481443	2017-04-27
SRR5481435	2017-04-27
SRR5481433	2017-04-27
SRR4114391	2016-09-07
SRR5481436	2017-04-27
SRR5481445	2017-04-27
SRR5481412	2017-04-27
SRR5481411	2017-04-27
SRR5481446	2017-04-27
SRR5481439	2017-04-27
SRR5481414	2017-04-27
SRR5481423	2017-04-27
SRR5481432	2017-04-27
SRR5481430	2017-04-27
SRR057734	2010-09-01
SRR057610	2010-09-01
SRR058372	2010-09-01
SRR057732	2010-09-01
SRR058378	2010-09-01
SRR058374	2010-09-01
SRR058369	2010-09-01
SRR058371	2010-09-01
SRR058417	2010-09-01
SRR058399	2010-09-01
SRR058117	2010-09-01
SRR058081	2010-09-01
SRR058373	2010-09-01
SRR058116	2010-09-01
SRR057768	2010-09-01
SRR057771	2010-09-01
SRR057733	2010-09-01
SRR058370	2010-09-01
SRR057595	2010-09-01
SRR057619	2010-09-01
SRR6397470	2018-03-03
SRR6397666	2018-03-03
SRR6153204	2017-10-11
SRR6153252	2017-10-11
SRR6398103	2018-06-03
SRR6152777	2017-10-11
SRR6153062	2017-10-11
SRR6397381	2018-03-03
SRR6397958	2018-06-03
SRR6397810	2018-03-03
SRR6153220	2017-10-11
SRR6398102	2018-06-03
SRR6397950	2018-06-03
SRR6153067	2017-10-11
SRR6397915	2018-06-03
SRR6397472	2018-03-03
SRR6397944	2018-06-03
SRR6397671	2018-03-03
SRR6153169	2017-10-11
SRR6397707	2018-03-03
SRR6153142	2017-10-11
SRR6397576	2018-03-03
SRR6152648	2017-10-11
SRR6397973	2018-06-03
SRR6152716	2017-10-11
SRR6397595	2018-03-03
SRR6397639	2018-03-03
SRR6153023	2017-10-11
SRR6398113	2018-06-03
SRR6397365	2018-03-03
SRR6397433	2018-03-03
SRR6397397	2018-03-03
SRR6153093	2017-10-11
SRR6152765	2017-10-11
SRR6152953	2017-10-11
SRR6153064	2017-10-11
SRR6152731	2017-10-11
SRR6397698	2018-03-03
SRR6152784	2017-10-11
SRR6398060	2018-06-03
SRR6152832	2017-10-11
SRR6152898	2017-10-11
SRR6397988	2018-06-03
SRR6398105	2018-06-03
SRR6152817	2017-10-11
SRR6153021	2017-10-11
SRR6397726	2018-03-03
SRR6397629	2018-03-03
SRR6397646	2018-03-03
SRR6152948	2017-10-11
SRR6397341	2018-03-03
SRR6152669	2017-10-11
SRR6397509	2018-03-03
SRR6153213	2017-10-11
SRR6152771	2017-10-11
SRR6397602	2018-03-03
SRR6153255	2017-10-11
SRR6152810	2017-10-11
SRR6153235	2017-10-11
SRR6152653	2017-10-11
SRR6397623	2018-03-03
SRR6397764	2018-03-03
SRR6152981	2017-10-11
SRR6152937	2017-10-11
SRR6397411	2018-03-03
SRR6397424	2018-03-03
SRR6152899	2017-10-11
SRR6152889	2017-10-11
SRR6153113	2017-10-11
SRR6397527	2018-03-03
SRR6397511	2018-03-03
SRR6397326	2018-03-03
SRR6397980	2018-06-03
SRR6152964	2017-10-11
SRR6153223	2017-10-11
SRR6153092	2017-10-11
SRR6153025	2017-10-11
SRR6397489	2018-03-03
SRR6397781	2018-03-03
SRR6397823	2018-03-03
SRR6397992	2018-06-03
SRR6397945	2018-06-03
SRR6397672	2018-03-03
SRR6152900	2017-10-11
SRR6397734	2018-03-03
SRR6398006	2018-06-03
SRR6153194	2017-10-11
SRR6398144	2018-06-03
SRR6153246	2017-10-11
SRR6397412	2018-03-03
SRR6153084	2017-10-11
SRR6152753	2017-10-11
SRR6397477	2018-03-03
SRR6397928	2018-06-03
SRR6397562	2018-03-03
SRR6398031	2018-06-03
SRR6152700	2017-10-11
SRR6397982	2018-06-03
SRR6397803	2018-03-03
SRR6397332	2018-03-03
SRR6397994	2018-06-03
SRR6152864	2017-10-11
SRR6153203	2017-10-11
SRR6397618	2018-03-03
SRR6152918	2017-10-11
SRR6397598	2018-03-03
SRR6397943	2018-06-03
SRR6398121	2018-06-03
SRR6397627	2018-03-03
SRR6397780	2018-03-03
SRR6397658	2018-03-03
SRR6397603	2018-03-03
SRR6152724	2017-10-11
SRR6397985	2018-06-03
SRR6153244	2017-10-11
SRR6398051	2018-06-03
SRR6397582	2018-03-03
SRR6397553	2018-03-03
SRR6397941	2018-06-03
SRR6152702	2017-10-11
SRR6397756	2018-03-03
SRR6152778	2017-10-11
SRR6397405	2018-03-03
SRR6152919	2017-10-11
SRR6397961	2018-06-03
SRR6153183	2017-10-11
SRR6152931	2017-10-11
SRR6397327	2018-03-03
SRR6153209	2017-10-11
SRR6153195	2017-10-11
SRR6152822	2017-10-11
SRR6397413	2018-03-03
SRR6397400	2018-03-03
SRR6397556	2018-03-03
SRR6398076	2018-06-03
SRR6397523	2018-03-03
SRR6397800	2018-03-03
SRR6398140	2018-06-03
SRR6153214	2017-10-11
SRR6397480	2018-03-03
SRR6397363	2018-03-03
SRR6152773	2017-10-11
SRR6152793	2017-10-11
SRR6153226	2017-10-11
SRR6153119	2017-10-11
SRR6152956	2017-10-11
SRR6397346	2018-03-03
SRR6397593	2018-03-03
SRR6398019	2018-06-03
SRR6153066	2017-10-11
SRR6397675	2018-03-03
SRR6397661	2018-03-03
SRR6152787	2017-10-11
SRR6397552	2018-03-03
SRR6397493	2018-03-03
SRR6152962	2017-10-11
SRR6152882	2017-10-11
SRR6153026	2017-10-11
SRR6398123	2018-06-03
SRR6153202	2017-10-11
SRR6397565	2018-03-03
SRR6397615	2018-03-03
SRR6397407	2018-03-03
SRR6398065	2018-06-03
SRR6398005	2018-06-03
SRR6398043	2018-06-03
SRR6397632	2018-03-03
SRR6398024	2018-06-03
SRR6152875	2017-10-11
SRR6153072	2017-10-11
SRR6152954	2017-10-11
SRR6397918	2018-06-03
SRR6397916	2018-06-03
SRR6152745	2017-10-11
SRR6398023	2018-06-03
SRR6152739	2017-10-11
SRR6397935	2018-06-03
SRR6398093	2018-06-03
SRR6153180	2017-10-11
SRR6397688	2018-03-03
SRR6397702	2018-03-03
SRR6153052	2017-10-11
SRR6152833	2017-10-11
SRR6152709	2017-10-11
SRR6152816	2017-10-11
SRR6397789	2018-03-03
SRR6397368	2018-03-03
SRR6397385	2018-03-03
SRR6397445	2018-03-03
SRR6397347	2018-03-03
SRR6153238	2017-10-11
SRR6397962	2018-06-03
SRR6397804	2018-03-03
SRR6397694	2018-03-03
SRR6397736	2018-03-03
SRR6397949	2018-06-03
SRR6153273	2017-10-11
SRR6152949	2017-10-11
SRR6153012	2017-10-11
SRR6398110	2018-06-03
SRR6398125	2018-06-03
SRR6397939	2018-06-03
SRR6397401	2018-03-03
SRR6152672	2017-10-11
SRR6152903	2017-10-11
SRR6152965	2017-10-11
SRR6153198	2017-10-11
SRR6152681	2017-10-11
SRR6397696	2018-03-03
SRR6152945	2017-10-11
SRR6153090	2017-10-11
SRR6397720	2018-03-03
SRR6153063	2017-10-11
SRR6397814	2018-03-03
SRR6397797	2018-03-03
SRR6152892	2017-10-11
SRR6397970	2018-06-03
SRR6397957	2018-06-03
SRR6153097	2017-10-11
SRR6397779	2018-03-03
SRR6397359	2018-03-03
SRR6397753	2018-03-03
SRR6398137	2018-06-03
SRR6152662	2017-10-11
SRR6398145	2018-06-03
SRR6397799	2018-03-03
SRR6398036	2018-06-03
SRR6152818	2017-10-11
SRR6397673	2018-03-03
SRR6397947	2018-06-03
SRR6152798	2017-10-11
SRR6152897	2017-10-11
SRR6152703	2017-10-11
SRR6397802	2018-03-03
SRR6397619	2018-03-03
SRR6398022	2018-06-03
SRR6398132	2018-06-03
SRR6153091	2017-10-11
SRR6397534	2018-03-03
SRR6398052	2018-06-03
SRR6397634	2018-03-03
SRR6397723	2018-03-03
SRR6153028	2017-10-11
SRR6397705	2018-03-03
SRR6152663	2017-10-11
SRR6152697	2017-10-11
SRR6397466	2018-03-03
SRR6397414	2018-03-03
SRR6152769	2017-10-11
SRR6153050	2017-10-11
SRR6152928	2017-10-11
SRR6397997	2018-06-03
SRR6397745	2018-03-03
SRR6397795	2018-03-03
SRR6153061	2017-10-11
SRR6153126	2017-10-11
SRR6153124	2017-10-11
SRR6153240	2017-10-11
SRR6397324	2018-03-03
SRR6397932	2018-06-03
SRR6397474	2018-03-03
SRR6397476	2018-03-03
SRR6397787	2018-03-03
SRR6152869	2017-10-11
SRR6152674	2017-10-11
SRR6152999	2017-10-11
SRR6398138	2018-06-03
SRR6153249	2017-10-11
SRR6397417	2018-03-03
SRR6398062	2018-06-03
SRR6398088	2018-06-03
SRR6152752	2017-10-11
SRR6397643	2018-03-03
SRR6153200	2017-10-11
SRR6152860	2017-10-11
SRR6152916	2017-10-11
SRR6153141	2017-10-11
SRR6153239	2017-10-11
SRR6397655	2018-03-03
SRR6397683	2018-03-03
SRR6397784	2018-03-03
SRR6397651	2018-03-03
SRR6397924	2018-06-03
SRR6152906	2017-10-11
SRR6152987	2017-10-11
SRR6152758	2017-10-11
SRR6397746	2018-03-03
SRR6397428	2018-03-03
SRR6397604	2018-03-03
SRR6152691	2017-10-11
SRR6397626	2018-03-03
SRR6397976	2018-06-03
SRR6152820	2017-10-11
SRR6397927	2018-06-03
SRR6397728	2018-03-03
SRR6152926	2017-10-11
SRR6152825	2017-10-11
SRR6397360	2018-03-03
SRR6398100	2018-06-03
SRR6153083	2017-10-11
SRR6152867	2017-10-11
SRR6398133	2018-06-03
SRR6397393	2018-03-03
SRR6397399	2018-03-03
SRR6397540	2018-03-03
SRR7439413	2018-06-27
SRR6153237	2017-10-11
SRR6152767	2017-10-11
SRR6153146	2017-10-11
SRR6398099	2018-06-03
SRR6152988	2017-10-11
SRR6397544	2018-03-03
SRR6397953	2018-06-03
SRR6398108	2018-06-03
SRR6397336	2018-03-03
SRR6398020	2018-06-03
SRR6397620	2018-03-03
SRR6153033	2017-10-11
SRR6152687	2017-10-11
SRR6152770	2017-10-11
SRR6397342	2018-03-03
SRR6152957	2017-10-11
SRR6152744	2017-10-11
SRR6397438	2018-03-03
SRR6152970	2017-10-11
SRR6397563	2018-03-03
SRR6397457	2018-03-03
SRR6398111	2018-06-03
SRR6397439	2018-03-03
SRR6398067	2018-06-03
SRR6152718	2017-10-11
SRR6397709	2018-03-03
SRR6152642	2017-10-11
SRR6153147	2017-10-11
SRR6152699	2017-10-11
SRR6397545	2018-03-03
SRR6152738	2017-10-11
SRR6152955	2017-10-11
SRR6153108	2017-10-11
SRR6397571	2018-03-03
SRR6397922	2018-06-03
SRR6153272	2017-10-11
SRR6153184	2017-10-11
SRR6397624	2018-03-03
SRR6397622	2018-03-03
SRR6397704	2018-03-03
SRR6153205	2017-10-11
SRR6153116	2017-10-11
SRR6397674	2018-03-03
SRR6153081	2017-10-11
SRR6152960	2017-10-11
SRR6153210	2017-10-11
SRR6152938	2017-10-11
SRR6153086	2017-10-11
SRR6153222	2017-10-11
SRR6397923	2018-06-03
SRR6153035	2017-10-11
SRR6397676	2018-03-03
SRR6397607	2018-03-03
SRR6398044	2018-06-03
SRR6397537	2018-03-03
SRR6152908	2017-10-11
SRR6398057	2018-06-03
SRR6397550	2018-03-03
SRR6153100	2017-10-11
SRR6397682	2018-03-03
SRR6152707	2017-10-11
SRR6152884	2017-10-11
SRR6152659	2017-10-11
SRR6398080	2018-06-03
SRR6397936	2018-06-03
SRR6397963	2018-06-03
SRR6398114	2018-06-03
SRR6152690	2017-10-11
SRR6398048	2018-06-03
SRR6397380	2018-03-03
SRR6397986	2018-06-03
SRR6152944	2017-10-11
SRR6397819	2018-03-03
SRR6153055	2017-10-11
SRR6152855	2017-10-11
SRR6397555	2018-03-03
SRR6398143	2018-06-03
SRR6152768	2017-10-11
SRR6153233	2017-10-11
SRR6397446	2018-03-03
SRR6153074	2017-10-11
SRR6152894	2017-10-11
SRR6153163	2017-10-11
SRR6152658	2017-10-11
SRR6153024	2017-10-11
SRR6153094	2017-10-11
SRR6397754	2018-03-03
SRR6153162	2017-10-11
SRR6398119	2018-06-03
SRR6153105	2017-10-11
SRR6153110	2017-10-11
SRR6397462	2018-03-03
SRR6397459	2018-03-03
SRR6153122	2017-10-11
SRR6397334	2018-03-03
SRR6152952	2017-10-11
SRR6397529	2018-03-03
SRR6152654	2017-10-11
SRR6397402	2018-03-03
SRR6397591	2018-03-03
SRR6397956	2018-06-03
SRR6152650	2017-10-11
SRR6397600	2018-03-03
SRR6397921	2018-06-03
SRR6397567	2018-03-03
SRR6152859	2017-10-11
SRR6397722	2018-03-03
SRR6397796	2018-03-03
SRR6397344	2018-03-03
SRR6397574	2018-03-03
SRR6398055	2018-06-03
SRR6397821	2018-03-03
SRR6397786	2018-03-03
SRR6152920	2017-10-11
SRR6397494	2018-03-03
SRR6397390	2018-03-03
SRR6397613	2018-03-03
SRR6397351	2018-03-03
SRR6153058	2017-10-11
SRR6152667	2017-10-11
SRR6152848	2017-10-11
SRR6397679	2018-03-03
SRR6152725	2017-10-11
SRR6153191	2017-10-11
SRR6397580	2018-03-03
SRR6153264	2017-10-11
SRR6397942	2018-06-03
SRR6397333	2018-03-03
SRR6397573	2018-03-03
SRR6153109	2017-10-11
SRR6397429	2018-03-03
SRR6398148	2018-06-03
SRR6153221	2017-10-11
SRR6152989	2017-10-11
SRR6397549	2018-03-03
SRR6397919	2018-06-03
SRR6397971	2018-06-03
SRR6398078	2018-06-03
SRR6152942	2017-10-11
SRR6398107	2018-06-03
SRR6397490	2018-03-03
SRR6397989	2018-06-03
SRR6398038	2018-06-03
SRR6397578	2018-03-03
[truncated: 52,325 more rows]
